# Supplementary material for: Paenidepsins are a Family of Lipopeptides from Paenibacillus
Source: J Nat Prod. 2026 Mar 3;89(3):966–79. doi: 10.1021/acs.jnatprod.5c01579 (PMC13036774; doi:10.1021/acs.jnatprod.5c01579)
Supplement: Supplementary file 2 [file np5c01579_si_002.zip]

Archive with 537 entries (477 files):
- 1_paenidepsin_A/
- 1_paenidepsin_A/1H_1H_TOCSY/
- 1_paenidepsin_A/13C/
- 1_paenidepsin_A/.DS_Store
- __MACOSX/1_paenidepsin_A/._.DS_Store
- 1_paenidepsin_A/1H_13C_HMBC/
- 1_paenidepsin_A/1_paenidepsin_A.rtf
- __MACOSX/1_paenidepsin_A/._1_paenidepsin_A.rtf
- 1_paenidepsin_A/1H_13C_HSQC/
- 1_paenidepsin_A/13C_DEPT-135/
- 1_paenidepsin_A/1H/
- 1_paenidepsin_A/1_paenidepsin_A.mol
- __MACOSX/1_paenidepsin_A/._1_paenidepsin_A.mol
- 1_paenidepsin_A/1H_1H_ROESY/
- 1_paenidepsin_A/1H_1H_COSY/
- 1_paenidepsin_A/1H_1H_TOCSY/.DS_Store
- __MACOSX/1_paenidepsin_A/1H_1H_TOCSY/._.DS_Store
- 1_paenidepsin_A/1H_1H_TOCSY/111/
- 1_paenidepsin_A/13C/30_used_for_paper/
- 1_paenidepsin_A/13C/.DS_Store
- __MACOSX/1_paenidepsin_A/13C/._.DS_Store
- 1_paenidepsin_A/13C/100030_not_used/
- 1_paenidepsin_A/13C/2_not_used/
- 1_paenidepsin_A/1H_13C_HMBC/.DS_Store
- __MACOSX/1_paenidepsin_A/1H_13C_HMBC/._.DS_Store
- 1_paenidepsin_A/1H_13C_HMBC/50_not_used_due_to_low_SNR/
- 1_paenidepsin_A/1H_13C_HMBC/12_used_for_paper/
- 1_paenidepsin_A/1H_13C_HSQC/51/
- 1_paenidepsin_A/1H_13C_HSQC/.DS_Store
- __MACOSX/1_paenidepsin_A/1H_13C_HSQC/._.DS_Store
- 1_paenidepsin_A/13C_DEPT-135/.DS_Store
- __MACOSX/1_paenidepsin_A/13C_DEPT-135/._.DS_Store
- 1_paenidepsin_A/13C_DEPT-135/53/
- 1_paenidepsin_A/1H/3_other_1H/
- 1_paenidepsin_A/1H/.DS_Store
- __MACOSX/1_paenidepsin_A/1H/._.DS_Store
- 1_paenidepsin_A/1H/1_used_for_paper/
- 1_paenidepsin_A/1H/10_instrument_setup_for_HMBC/
- 1_paenidepsin_A/1H/109_used_for_COSY_and_TOCSY/
- 1_paenidepsin_A/1H_1H_ROESY/.DS_Store
- __MACOSX/1_paenidepsin_A/1H_1H_ROESY/._.DS_Store
- 1_paenidepsin_A/1H_1H_ROESY/52/
- 1_paenidepsin_A/1H_1H_COSY/.DS_Store
- __MACOSX/1_paenidepsin_A/1H_1H_COSY/._.DS_Store
- 1_paenidepsin_A/1H_1H_COSY/110/
- 1_paenidepsin_A/1H_1H_TOCSY/111/uxnmr.par
- 1_paenidepsin_A/1H_1H_TOCSY/111/format.ased
- 1_paenidepsin_A/1H_1H_TOCSY/111/pulseprogram
- 1_paenidepsin_A/1H_1H_TOCSY/111/.DS_Store
- __MACOSX/1_paenidepsin_A/1H_1H_TOCSY/111/._.DS_Store
- 1_paenidepsin_A/1H_1H_TOCSY/111/acqu2s
- 1_paenidepsin_A/1H_1H_TOCSY/111/format.temp
- 1_paenidepsin_A/1H_1H_TOCSY/111/audita.txt
- 1_paenidepsin_A/1H_1H_TOCSY/111/acqu2
- 1_paenidepsin_A/1H_1H_TOCSY/111/pdata/
- 1_paenidepsin_A/1H_1H_TOCSY/111/shimvalues
- 1_paenidepsin_A/1H_1H_TOCSY/111/uxnmr.info
- 1_paenidepsin_A/1H_1H_TOCSY/111/ser
- 1_paenidepsin_A/1H_1H_TOCSY/111/scon2
- 1_paenidepsin_A/1H_1H_TOCSY/111/vtc_pid_settings
- 1_paenidepsin_A/1H_1H_TOCSY/111/acqu
- __MACOSX/1_paenidepsin_A/1H_1H_TOCSY/111/._acqu
- 1_paenidepsin_A/1H_1H_TOCSY/111/acqus
- 1_paenidepsin_A/1H_1H_TOCSY/111/specpar
- 1_paenidepsin_A/13C/30_used_for_paper/.DS_Store
- __MACOSX/1_paenidepsin_A/13C/30_used_for_paper/._.DS_Store
- 1_paenidepsin_A/13C/30_used_for_paper/30/
- 1_paenidepsin_A/13C/100030_not_used/.DS_Store
- __MACOSX/1_paenidepsin_A/13C/100030_not_used/._.DS_Store
- 1_paenidepsin_A/13C/100030_not_used/100030/
- 1_paenidepsin_A/13C/2_not_used/.DS_Store
- __MACOSX/1_paenidepsin_A/13C/2_not_used/._.DS_Store
- 1_paenidepsin_A/13C/2_not_used/2/
- 1_paenidepsin_A/1H_13C_HMBC/50_not_used_due_to_low_SNR/50/
- 1_paenidepsin_A/1H_13C_HMBC/50_not_used_due_to_low_SNR/.DS_Store
- __MACOSX/1_paenidepsin_A/1H_13C_HMBC/50_not_used_due_to_low_SNR/._.DS_Store
- 1_paenidepsin_A/1H_13C_HMBC/12_used_for_paper/.DS_Store
- __MACOSX/1_paenidepsin_A/1H_13C_HMBC/12_used_for_paper/._.DS_Store
- 1_paenidepsin_A/1H_13C_HMBC/12_used_for_paper/12/
- 1_paenidepsin_A/1H_13C_HSQC/51/uxnmr.par
- 1_paenidepsin_A/1H_13C_HSQC/51/pulseprogram
- 1_paenidepsin_A/1H_13C_HSQC/51/spnam31
- 1_paenidepsin_A/1H_13C_HSQC/51/acqu2s
- 1_paenidepsin_A/1H_13C_HSQC/51/gpnam1
- 1_paenidepsin_A/1H_13C_HSQC/51/spnam14
- 1_paenidepsin_A/1H_13C_HSQC/51/format.temp
- 1_paenidepsin_A/1H_13C_HSQC/51/audita.txt
- 1_paenidepsin_A/1H_13C_HSQC/51/acqu2
- 1_paenidepsin_A/1H_13C_HSQC/51/spnam7
- 1_paenidepsin_A/1H_13C_HSQC/51/pdata/
- 1_paenidepsin_A/1H_13C_HSQC/51/cpdprg2
- 1_paenidepsin_A/1H_13C_HSQC/51/gradient_calib
- 1_paenidepsin_A/1H_13C_HSQC/51/overflow_log_dru1.txt
- 1_paenidepsin_A/1H_13C_HSQC/51/shimvalues
- 1_paenidepsin_A/1H_13C_HSQC/51/uxnmr.info
- 1_paenidepsin_A/1H_13C_HSQC/51/EA
- 1_paenidepsin_A/1H_13C_HSQC/51/ser
- 1_paenidepsin_A/1H_13C_HSQC/51/gpnam4
- 1_paenidepsin_A/1H_13C_HSQC/51/gpnam3
- 1_paenidepsin_A/1H_13C_HSQC/51/gpnam2
- 1_paenidepsin_A/1H_13C_HSQC/51/scon2
- 1_paenidepsin_A/1H_13C_HSQC/51/vtc_pid_settings
- 1_paenidepsin_A/1H_13C_HSQC/51/acqu
- __MACOSX/1_paenidepsin_A/1H_13C_HSQC/51/._acqu
- 1_paenidepsin_A/1H_13C_HSQC/51/acqus
- 1_paenidepsin_A/1H_13C_HSQC/51/spnam3
- 1_paenidepsin_A/1H_13C_HSQC/51/specpar
- 1_paenidepsin_A/13C_DEPT-135/53/uxnmr.par
- 1_paenidepsin_A/13C_DEPT-135/53/pulseprogram
- 1_paenidepsin_A/13C_DEPT-135/53/format.temp
- 1_paenidepsin_A/13C_DEPT-135/53/audita.txt
- 1_paenidepsin_A/13C_DEPT-135/53/pdata/
- 1_paenidepsin_A/13C_DEPT-135/53/cpdprg2
- 1_paenidepsin_A/13C_DEPT-135/53/fid
- 1_paenidepsin_A/13C_DEPT-135/53/shimvalues
- 1_paenidepsin_A/13C_DEPT-135/53/uxnmr.info
- 1_paenidepsin_A/13C_DEPT-135/53/scon2
- 1_paenidepsin_A/13C_DEPT-135/53/vtc_pid_settings
- 1_paenidepsin_A/13C_DEPT-135/53/spnam5
- 1_paenidepsin_A/13C_DEPT-135/53/acqu
- __MACOSX/1_paenidepsin_A/13C_DEPT-135/53/._acqu
- 1_paenidepsin_A/13C_DEPT-135/53/acqus
- 1_paenidepsin_A/13C_DEPT-135/53/specpar
- 1_paenidepsin_A/1H/3_other_1H/.DS_Store
- __MACOSX/1_paenidepsin_A/1H/3_other_1H/._.DS_Store
- 1_paenidepsin_A/1H/3_other_1H/3/
- 1_paenidepsin_A/1H/1_used_for_paper/.DS_Store
- __MACOSX/1_paenidepsin_A/1H/1_used_for_paper/._.DS_Store
- 1_paenidepsin_A/1H/1_used_for_paper/1/
- 1_paenidepsin_A/1H/10_instrument_setup_for_HMBC/.DS_Store
- __MACOSX/1_paenidepsin_A/1H/10_instrument_setup_for_HMBC/._.DS_Store
- 1_paenidepsin_A/1H/10_instrument_setup_for_HMBC/10/
- 1_paenidepsin_A/1H/109_used_for_COSY_and_TOCSY/.DS_Store
- __MACOSX/1_paenidepsin_A/1H/109_used_for_COSY_and_TOCSY/._.DS_Store
- 1_paenidepsin_A/1H/109_used_for_COSY_and_TOCSY/109/
- 1_paenidepsin_A/1H_1H_ROESY/52/uxnmr.par
- 1_paenidepsin_A/1H_1H_ROESY/52/pulseprogram
- 1_paenidepsin_A/1H_1H_ROESY/52/acqu2s
- __MACOSX/1_paenidepsin_A/1H_1H_ROESY/52/._acqu2s
- 1_paenidepsin_A/1H_1H_ROESY/52/format.temp
- 1_paenidepsin_A/1H_1H_ROESY/52/audita.txt
- 1_paenidepsin_A/1H_1H_ROESY/52/acqu2
- __MACOSX/1_paenidepsin_A/1H_1H_ROESY/52/._acqu2
- 1_paenidepsin_A/1H_1H_ROESY/52/pdata/
- 1_paenidepsin_A/1H_1H_ROESY/52/shimvalues
- 1_paenidepsin_A/1H_1H_ROESY/52/uxnmr.info
- 1_paenidepsin_A/1H_1H_ROESY/52/ser
- 1_paenidepsin_A/1H_1H_ROESY/52/scon2
- 1_paenidepsin_A/1H_1H_ROESY/52/vtc_pid_settings
- 1_paenidepsin_A/1H_1H_ROESY/52/acqu
- __MACOSX/1_paenidepsin_A/1H_1H_ROESY/52/._acqu
- 1_paenidepsin_A/1H_1H_ROESY/52/acqus
- __MACOSX/1_paenidepsin_A/1H_1H_ROESY/52/._acqus
- 1_paenidepsin_A/1H_1H_ROESY/52/specpar
- 1_paenidepsin_A/1H_1H_COSY/110/uxnmr.par
- 1_paenidepsin_A/1H_1H_COSY/110/format.ased
- 1_paenidepsin_A/1H_1H_COSY/110/pulseprogram
- 1_paenidepsin_A/1H_1H_COSY/110/acqu2s
- 1_paenidepsin_A/1H_1H_COSY/110/gpnam1
- 1_paenidepsin_A/1H_1H_COSY/110/format.temp
- 1_paenidepsin_A/1H_1H_COSY/110/audita.txt
- 1_paenidepsin_A/1H_1H_COSY/110/acqu2
- 1_paenidepsin_A/1H_1H_COSY/110/pdata/
- 1_paenidepsin_A/1H_1H_COSY/110/gradient_calib
- 1_paenidepsin_A/1H_1H_COSY/110/shimvalues
- 1_paenidepsin_A/1H_1H_COSY/110/uxnmr.info
- 1_paenidepsin_A/1H_1H_COSY/110/EA
- 1_paenidepsin_A/1H_1H_COSY/110/ser
- 1_paenidepsin_A/1H_1H_COSY/110/gpnam2
- 1_paenidepsin_A/1H_1H_COSY/110/scon2
- 1_paenidepsin_A/1H_1H_COSY/110/vtc_pid_settings
- 1_paenidepsin_A/1H_1H_COSY/110/acqu
- __MACOSX/1_paenidepsin_A/1H_1H_COSY/110/._acqu
- 1_paenidepsin_A/1H_1H_COSY/110/acqus
- __MACOSX/1_paenidepsin_A/1H_1H_COSY/110/._acqus
- 1_paenidepsin_A/1H_1H_COSY/110/specpar
- 1_paenidepsin_A/1H_1H_TOCSY/111/pdata/.DS_Store
- __MACOSX/1_paenidepsin_A/1H_1H_TOCSY/111/pdata/._.DS_Store
- 1_paenidepsin_A/1H_1H_TOCSY/111/pdata/1/
- 1_paenidepsin_A/13C/30_used_for_paper/30/uxnmr.par
- 1_paenidepsin_A/13C/30_used_for_paper/30/prosol_History
- 1_paenidepsin_A/13C/30_used_for_paper/30/format.ased
- 1_paenidepsin_A/13C/30_used_for_paper/30/pulseprogram
- 1_paenidepsin_A/13C/30_used_for_paper/30/.DS_Store
- __MACOSX/1_paenidepsin_A/13C/30_used_for_paper/30/._.DS_Store
- 1_paenidepsin_A/13C/30_used_for_paper/30/precom.output
- 1_paenidepsin_A/13C/30_used_for_paper/30/format.temp
- 1_paenidepsin_A/13C/30_used_for_paper/30/audita.txt
- 1_paenidepsin_A/13C/30_used_for_paper/30/pdata/
- 1_paenidepsin_A/13C/30_used_for_paper/30/cpdprg2
- 1_paenidepsin_A/13C/30_used_for_paper/30/fq1list
- 1_paenidepsin_A/13C/30_used_for_paper/30/fid
- 1_paenidepsin_A/13C/30_used_for_paper/30/shimvalues
- 1_paenidepsin_A/13C/30_used_for_paper/30/uxnmr.info
- 1_paenidepsin_A/13C/30_used_for_paper/30/scon2
- 1_paenidepsin_A/13C/30_used_for_paper/30/vtc_pid_settings
- 1_paenidepsin_A/13C/30_used_for_paper/30/acqu
- __MACOSX/1_paenidepsin_A/13C/30_used_for_paper/30/._acqu
- 1_paenidepsin_A/13C/30_used_for_paper/30/topshimreport
- 1_paenidepsin_A/13C/30_used_for_paper/30/acqus
- 1_paenidepsin_A/13C/30_used_for_paper/30/specpar
- 1_paenidepsin_A/13C/100030_not_used/100030/uxnmr.par
- 1_paenidepsin_A/13C/100030_not_used/100030/prosol_History
- 1_paenidepsin_A/13C/100030_not_used/100030/pulseprogram
- 1_paenidepsin_A/13C/100030_not_used/100030/.DS_Store
- __MACOSX/1_paenidepsin_A/13C/100030_not_used/100030/._.DS_Store
- 1_paenidepsin_A/13C/100030_not_used/100030/precom.output
- 1_paenidepsin_A/13C/100030_not_used/100030/format.temp
- 1_paenidepsin_A/13C/100030_not_used/100030/audita.txt
- 1_paenidepsin_A/13C/100030_not_used/100030/pdata/
- 1_paenidepsin_A/13C/100030_not_used/100030/cpdprg2
- 1_paenidepsin_A/13C/100030_not_used/100030/fq1list
- 1_paenidepsin_A/13C/100030_not_used/100030/fid
- 1_paenidepsin_A/13C/100030_not_used/100030/shimvalues
- 1_paenidepsin_A/13C/100030_not_used/100030/uxnmr.info
- 1_paenidepsin_A/13C/100030_not_used/100030/stanprogram6456
- 1_paenidepsin_A/13C/100030_not_used/100030/scon2
- 1_paenidepsin_A/13C/100030_not_used/100030/vtc_pid_settings
- 1_paenidepsin_A/13C/100030_not_used/100030/acqu
- __MACOSX/1_paenidepsin_A/13C/100030_not_used/100030/._acqu
- 1_paenidepsin_A/13C/100030_not_used/100030/topshimreport
- 1_paenidepsin_A/13C/100030_not_used/100030/acqus
- 1_paenidepsin_A/13C/100030_not_used/100030/specpar
- 1_paenidepsin_A/13C/2_not_used/2/uxnmr.par
- 1_paenidepsin_A/13C/2_not_used/2/pulseprogram
- 1_paenidepsin_A/13C/2_not_used/2/precom.output
- 1_paenidepsin_A/13C/2_not_used/2/pdata/
- 1_paenidepsin_A/13C/2_not_used/2/cpdprg2
- 1_paenidepsin_A/13C/2_not_used/2/fq1list
- 1_paenidepsin_A/13C/2_not_used/2/uxnmr.info
- 1_paenidepsin_A/13C/2_not_used/2/stanprogram6456
- 1_paenidepsin_A/13C/2_not_used/2/acqu
- __MACOSX/1_paenidepsin_A/13C/2_not_used/2/._acqu
- 1_paenidepsin_A/13C/2_not_used/2/acqus
- 1_paenidepsin_A/13C/2_not_used/2/specpar
- 1_paenidepsin_A/1H_13C_HMBC/50_not_used_due_to_low_SNR/50/uxnmr.par
- 1_paenidepsin_A/1H_13C_HMBC/50_not_used_due_to_low_SNR/50/pulseprogram
- 1_paenidepsin_A/1H_13C_HMBC/50_not_used_due_to_low_SNR/50/.DS_Store
- __MACOSX/1_paenidepsin_A/1H_13C_HMBC/50_not_used_due_to_low_SNR/50/._.DS_Store
- 1_paenidepsin_A/1H_13C_HMBC/50_not_used_due_to_low_SNR/50/acqu2s
- 1_paenidepsin_A/1H_13C_HMBC/50_not_used_due_to_low_SNR/50/gpnam1
- 1_paenidepsin_A/1H_13C_HMBC/50_not_used_due_to_low_SNR/50/format.temp
- 1_paenidepsin_A/1H_13C_HMBC/50_not_used_due_to_low_SNR/50/audita.txt
- 1_paenidepsin_A/1H_13C_HMBC/50_not_used_due_to_low_SNR/50/acqu2
- 1_paenidepsin_A/1H_13C_HMBC/50_not_used_due_to_low_SNR/50/pdata/
- 1_paenidepsin_A/1H_13C_HMBC/50_not_used_due_to_low_SNR/50/gradient_calib
- 1_paenidepsin_A/1H_13C_HMBC/50_not_used_due_to_low_SNR/50/fq1list
- 1_paenidepsin_A/1H_13C_HMBC/50_not_used_due_to_low_SNR/50/shimvalues
- 1_paenidepsin_A/1H_13C_HMBC/50_not_used_due_to_low_SNR/50/uxnmr.info
- 1_paenidepsin_A/1H_13C_HMBC/50_not_used_due_to_low_SNR/50/EA
- 1_paenidepsin_A/1H_13C_HMBC/50_not_used_due_to_low_SNR/50/ser
- 1_paenidepsin_A/1H_13C_HMBC/50_not_used_due_to_low_SNR/50/gpnam3
- 1_paenidepsin_A/1H_13C_HMBC/50_not_used_due_to_low_SNR/50/gpnam2
- 1_paenidepsin_A/1H_13C_HMBC/50_not_used_due_to_low_SNR/50/scon2
- 1_paenidepsin_A/1H_13C_HMBC/50_not_used_due_to_low_SNR/50/vtc_pid_settings
- 1_paenidepsin_A/1H_13C_HMBC/50_not_used_due_to_low_SNR/50/acqu
- __MACOSX/1_paenidepsin_A/1H_13C_HMBC/50_not_used_due_to_low_SNR/50/._acqu
- 1_paenidepsin_A/1H_13C_HMBC/50_not_used_due_to_low_SNR/50/acqus
- 1_paenidepsin_A/1H_13C_HMBC/50_not_used_due_to_low_SNR/50/specpar
- 1_paenidepsin_A/1H_13C_HMBC/12_used_for_paper/12/uxnmr.par
- 1_paenidepsin_A/1H_13C_HMBC/12_used_for_paper/12/prosol_History
- 1_paenidepsin_A/1H_13C_HMBC/12_used_for_paper/12/pulseprogram
- 1_paenidepsin_A/1H_13C_HMBC/12_used_for_paper/12/.DS_Store
- __MACOSX/1_paenidepsin_A/1H_13C_HMBC/12_used_for_paper/12/._.DS_Store
- 1_paenidepsin_A/1H_13C_HMBC/12_used_for_paper/12/acqu2s
- 1_paenidepsin_A/1H_13C_HMBC/12_used_for_paper/12/gpnam6
- 1_paenidepsin_A/1H_13C_HMBC/12_used_for_paper/12/gpnam1
- 1_paenidepsin_A/1H_13C_HMBC/12_used_for_paper/12/format.temp
- 1_paenidepsin_A/1H_13C_HMBC/12_used_for_paper/12/audita.txt
- 1_paenidepsin_A/1H_13C_HMBC/12_used_for_paper/12/acqu2
- 1_paenidepsin_A/1H_13C_HMBC/12_used_for_paper/12/spnam7
- 1_paenidepsin_A/1H_13C_HMBC/12_used_for_paper/12/pdata/
- 1_paenidepsin_A/1H_13C_HMBC/12_used_for_paper/12/gradient_calib
- 1_paenidepsin_A/1H_13C_HMBC/12_used_for_paper/12/shimvalues
- 1_paenidepsin_A/1H_13C_HMBC/12_used_for_paper/12/uxnmr.info
- 1_paenidepsin_A/1H_13C_HMBC/12_used_for_paper/12/EA
- 1_paenidepsin_A/1H_13C_HMBC/12_used_for_paper/12/ser
- 1_paenidepsin_A/1H_13C_HMBC/12_used_for_paper/12/gpnam4
- 1_paenidepsin_A/1H_13C_HMBC/12_used_for_paper/12/gpnam3
- 1_paenidepsin_A/1H_13C_HMBC/12_used_for_paper/12/priority
- 1_paenidepsin_A/1H_13C_HMBC/12_used_for_paper/12/scon2
- 1_paenidepsin_A/1H_13C_HMBC/12_used_for_paper/12/gpnam5
- 1_paenidepsin_A/1H_13C_HMBC/12_used_for_paper/12/orig
- 1_paenidepsin_A/1H_13C_HMBC/12_used_for_paper/12/vtc_pid_settings
- 1_paenidepsin_A/1H_13C_HMBC/12_used_for_paper/12/acqu
- __MACOSX/1_paenidepsin_A/1H_13C_HMBC/12_used_for_paper/12/._acqu
- 1_paenidepsin_A/1H_13C_HMBC/12_used_for_paper/12/acqus
- 1_paenidepsin_A/1H_13C_HMBC/12_used_for_paper/12/specpar
- 1_paenidepsin_A/1H_13C_HSQC/51/pdata/1/
- 1_paenidepsin_A/13C_DEPT-135/53/pdata/1/
- 1_paenidepsin_A/1H/3_other_1H/3/uxnmr.par
- 1_paenidepsin_A/1H/3_other_1H/3/pulseprogram
- 1_paenidepsin_A/1H/3_other_1H/3/precom.output
- 1_paenidepsin_A/1H/3_other_1H/3/format.temp
- 1_paenidepsin_A/1H/3_other_1H/3/audita.txt
- 1_paenidepsin_A/1H/3_other_1H/3/pdata/
- 1_paenidepsin_A/1H/3_other_1H/3/stanprogram6108
- 1_paenidepsin_A/1H/3_other_1H/3/fq1list
- 1_paenidepsin_A/1H/3_other_1H/3/fid
- 1_paenidepsin_A/1H/3_other_1H/3/shimvalues
[truncated: 237 more entries]
