# Supplementary material for: Paenidepsins are a Family of Lipopeptides from Paenibacillus
Source: J Nat Prod. 2026 Mar 3;89(3):966–79. doi: 10.1021/acs.jnatprod.5c01579 (PMC13036774; doi:10.1021/acs.jnatprod.5c01579)
Supplement: Supplementary file 2 [file np5c01579_si_002.zip › 1_paenidepsin_A/1_paenidepsin_A.mol]

Paenidepsin_A_1.mol
  ChemDraw01302617032D

119125  0  0  0  0  0  0  0  0999 V2000
    1.4128   -3.2055    0.0000 O   0  0  0  0  0  0  0  0  0  0  0  0
    1.4128   -2.3805    0.0000 C   0  0  0  0  0  0  0  0  0  0  0  0
    2.1272   -1.9680    0.0000 C   0  0  0  0  0  0  0  0  0  0  0  0
    2.8422   -2.3805    0.0000 N   0  0  0  0  0  0  0  0  0  0  0  0
    2.8422   -3.2055    0.0000 C   0  0  0  0  0  0  0  0  0  0  0  0
    3.5567   -3.6180    0.0000 C   0  0  0  0  0  0  0  0  0  0  0  0
    3.5567   -4.4430    0.0000 C   0  0  0  0  0  0  0  0  0  0  0  0
    2.8422   -4.8555    0.0000 C   0  0  0  0  0  0  0  0  0  0  0  0
    2.0883   -4.5197    0.0000 C   0  0  0  0  0  0  0  0  0  0  0  0
    1.5360   -5.1328    0.0000 N   0  0  0  0  0  0  0  0  0  0  0  0
    1.9485   -5.8478    0.0000 C   0  0  0  0  0  0  0  0  0  0  0  0
    2.7557   -5.6759    0.0000 C   0  0  0  0  0  0  0  0  0  0  0  0
    3.3080   -6.2889    0.0000 C   0  0  0  0  0  0  0  0  0  0  0  0
    3.0531   -7.0738    0.0000 C   0  0  0  0  0  0  0  0  0  0  0  0
    3.6048   -7.6868    0.0000 O   0  0  0  0  0  0  0  0  0  0  0  0
    2.2458   -7.2451    0.0000 C   0  0  0  0  0  0  0  0  0  0  0  0
    1.6935   -6.6321    0.0000 C   0  0  0  0  0  0  0  0  0  0  0  0
    4.2711   -3.2055    0.0000 N   0  0  0  0  0  0  0  0  0  0  0  0
    4.2711   -2.3805    0.0000 C   0  0  0  0  0  0  0  0  0  0  0  0
    4.9855   -1.9680    0.0000 C   0  0  0  0  0  0  0  0  0  0  0  0
    4.9855   -1.1430    0.0000 N   0  0  0  0  0  0  0  0  0  0  0  0
    5.6999   -0.7305    0.0000 C   0  0  0  0  0  0  0  0  0  0  0  0
    5.6999    0.0945    0.0000 C   0  0  0  0  0  0  0  0  0  0  0  0
    6.4144    0.5070    0.0000 N   0  0  0  0  0  0  0  0  0  0  0  0
    6.4144    1.3320    0.0000 C   0  0  0  0  0  0  0  0  0  0  0  0
    7.1288    1.7445    0.0000 C   0  0  0  0  0  0  0  0  0  0  0  0
    7.1288    2.5695    0.0000 N   0  0  0  0  0  0  0  0  0  0  0  0
    6.4144    2.9820    0.0000 C   0  0  0  0  0  0  0  0  0  0  0  0
    6.4144    3.8070    0.0000 C   0  0  0  0  0  0  0  0  0  0  0  0
    7.1288    4.2195    0.0000 C   0  0  0  0  0  0  0  0  0  0  0  0
    7.1288    5.0445    0.0000 C   0  0  0  0  0  0  0  0  0  0  0  0
    7.8432    3.8070    0.0000 C   0  0  0  0  0  0  0  0  0  0  0  0
    5.6999    4.2195    0.0000 N   0  0  0  0  0  0  0  0  0  0  0  0
    5.6999    5.0445    0.0000 C   0  0  0  0  0  0  0  0  0  0  0  0
    4.9855    5.4570    0.0000 C   0  0  0  0  0  0  0  0  0  0  0  0
    4.2711    5.0445    0.0000 N   0  0  0  0  0  0  0  0  0  0  0  0
    3.5567    5.4570    0.0000 C   0  0  0  0  0  0  0  0  0  0  0  0
    2.8422    5.0445    0.0000 C   0  0  0  0  0  0  0  0  0  0  0  0
    2.8422    4.2195    0.0000 C   0  0  0  0  0  0  0  0  0  0  0  0
    3.5567    3.8070    0.0000 C   0  0  0  0  0  0  0  0  0  0  0  0
    3.5567    2.9820    0.0000 C   0  0  0  0  0  0  0  0  0  0  0  0
    4.2711    2.5695    0.0000 N   0  0  0  0  0  0  0  0  0  0  0  0
    2.1272    5.4570    0.0000 N   0  0  0  0  0  0  0  0  0  0  0  0
    1.4128    5.0445    0.0000 C   0  0  0  0  0  0  0  0  0  0  0  0
    0.6984    5.4570    0.0000 C   0  0  0  0  0  0  0  0  0  0  0  0
   -0.0160    5.0445    0.0000 C   0  0  0  0  0  0  0  0  0  0  0  0
   -0.0160    4.2195    0.0000 O   0  0  0  0  0  0  0  0  0  0  0  0
   -0.7305    3.8070    0.0000 C   0  0  0  0  0  0  0  0  0  0  0  0
   -0.7305    2.9820    0.0000 C   0  0  0  0  0  0  0  0  0  0  0  0
   -1.4449    2.5695    0.0000 N   0  0  0  0  0  0  0  0  0  0  0  0
   -1.4449    1.7445    0.0000 C   0  0  0  0  0  0  0  0  0  0  0  0
   -2.1593    1.3320    0.0000 C   0  0  0  0  0  0  0  0  0  0  0  0
   -2.1593    0.5070    0.0000 N   0  0  0  0  0  0  0  0  0  0  0  0
   -1.4449    0.0945    0.0000 C   0  0  0  0  0  0  0  0  0  0  0  0
   -1.4449   -0.7305    0.0000 C   0  0  0  0  0  0  0  0  0  0  0  0
   -0.7305   -1.1430    0.0000 N   0  0  0  0  0  0  0  0  0  0  0  0
   -0.7305   -1.9680    0.0000 C   0  0  0  0  0  0  0  0  0  0  0  0
   -1.4449   -2.3805    0.0000 O   0  0  0  0  0  0  0  0  0  0  0  0
   -0.7305    0.5070    0.0000 O   0  0  0  0  0  0  0  0  0  0  0  0
   -2.8738    1.7445    0.0000 C   0  0  0  0  0  0  0  0  0  0  0  0
   -2.8738    2.5695    0.0000 C   0  0  0  0  0  0  0  0  0  0  0  0
   -3.5882    1.3326    0.0000 C   0  0  0  0  0  0  0  0  0  0  0  0
   -0.7305    1.3320    0.0000 O   0  0  0  0  0  0  0  0  0  0  0  0
   -0.0160    2.5695    0.0000 C   0  0  0  0  0  0  0  0  0  0  0  0
    0.6984    2.9820    0.0000 C   0  0  0  0  0  0  0  0  0  0  0  0
    1.4128    2.5695    0.0000 O   0  0  0  0  0  0  0  0  0  0  0  0
    0.6984    3.8070    0.0000 O   0  0  0  0  0  0  0  0  0  0  0  0
   -1.4449    4.2195    0.0000 O   0  0  0  0  0  0  0  0  0  0  0  0
    1.4128    4.2195    0.0000 O   0  0  0  0  0  0  0  0  0  0  0  0
    3.5567    6.2820    0.0000 O   0  0  0  0  0  0  0  0  0  0  0  0
    4.9855    6.2820    0.0000 C   0  0  0  0  0  0  0  0  0  0  0  0
    5.6999    6.6945    0.0000 C   0  0  0  0  0  0  0  0  0  0  0  0
    5.7859    7.5150    0.0000 C   0  0  0  0  0  0  0  0  0  0  0  0
    6.5931    7.6868    0.0000 N   0  0  0  0  0  0  0  0  0  0  0  0
    7.0056    6.9718    0.0000 C   0  0  0  0  0  0  0  0  0  0  0  0
    6.4533    6.3588    0.0000 N   0  0  0  0  0  0  0  0  0  0  0  0
    6.4144    5.4570    0.0000 O   0  0  0  0  0  0  0  0  0  0  0  0
    5.6999    2.5695    0.0000 O   0  0  0  0  0  0  0  0  0  0  0  0
    7.9131    2.8245    0.0000 C   0  0  0  0  0  0  0  0  0  0  0  0
    8.3984    2.1570    0.0000 C   0  0  0  0  0  0  0  0  0  0  0  0
    9.2234    2.1570    0.0000 O   0  0  0  0  0  0  0  0  0  0  0  0
    7.9131    1.4896    0.0000 C   0  0  0  0  0  0  0  0  0  0  0  0
    5.6999    1.7445    0.0000 O   0  0  0  0  0  0  0  0  0  0  0  0
    6.4144   -1.1430    0.0000 O   0  0  0  0  0  0  0  0  0  0  0  0
    5.6999   -2.3805    0.0000 C   0  0  0  0  0  0  0  0  0  0  0  0
    6.4144   -1.9680    0.0000 C   0  0  0  0  0  0  0  0  0  0  0  0
    7.1288   -2.3805    0.0000 C   0  0  0  0  0  0  0  0  0  0  0  0
    7.8432   -1.9680    0.0000 N   0  0  0  0  0  0  0  0  0  0  0  0
    8.5577   -2.3805    0.0000 C   0  0  0  0  0  0  0  0  0  0  0  0
    9.2721   -1.9680    0.0000 N   0  0  0  0  0  0  0  0  0  0  0  0
    8.5577   -3.2055    0.0000 O   0  0  0  0  0  0  0  0  0  0  0  0
    3.5567   -1.9680    0.0000 O   0  0  0  0  0  0  0  0  0  0  0  0
    2.1272   -3.6180    0.0000 O   0  0  0  0  0  0  0  0  0  0  0  0
    0.6984   -1.9680    0.0000 N   0  0  0  0  0  0  0  0  0  0  0  0
   -0.0160   -2.3805    0.0000 C   0  0  0  0  0  0  0  0  0  0  0  0
   -0.0160   -3.2055    0.0000 C   0  0  0  0  0  0  0  0  0  0  0  0
   -0.7305   -3.6180    0.0000 C   0  0  0  0  0  0  0  0  0  0  0  0
   -1.4839   -3.2822    0.0000 C   0  0  0  0  0  0  0  0  0  0  0  0
   -2.0361   -3.8953    0.0000 N   0  0  0  0  0  0  0  0  0  0  0  0
   -1.6236   -4.6103    0.0000 C   0  0  0  0  0  0  0  0  0  0  0  0
   -0.8164   -4.4384    0.0000 C   0  0  0  0  0  0  0  0  0  0  0  0
   -0.2647   -5.0514    0.0000 C   0  0  0  0  0  0  0  0  0  0  0  0
   -0.5196   -5.8363    0.0000 C   0  0  0  0  0  0  0  0  0  0  0  0
   -1.3263   -6.0076    0.0000 C   0  0  0  0  0  0  0  0  0  0  0  0
   -1.8786   -5.3946    0.0000 C   0  0  0  0  0  0  0  0  0  0  0  0
   -0.7282    5.4553    0.0000 C   0  0  0  0  0  0  0  0  0  0  0  0
   -1.4403    5.0445    0.0000 C   0  0  0  0  0  0  0  0  0  0  0  0
   -2.1519    5.4553    0.0000 C   0  0  0  0  0  0  0  0  0  0  0  0
   -2.8640    5.0445    0.0000 C   0  0  0  0  0  0  0  0  0  0  0  0
   -3.5761    5.4553    0.0000 C   0  0  0  0  0  0  0  0  0  0  0  0
   -4.2883    5.0445    0.0000 C   0  0  0  0  0  0  0  0  0  0  0  0
   -4.9998    5.4553    0.0000 C   0  0  0  0  0  0  0  0  0  0  0  0
   -5.7120    5.0445    0.0000 C   0  0  0  0  0  0  0  0  0  0  0  0
   -6.4241    5.4553    0.0000 C   0  0  0  0  0  0  0  0  0  0  0  0
   -7.1363    5.0445    0.0000 C   0  0  0  0  0  0  0  0  0  0  0  0
   -7.8478    5.4553    0.0000 C   0  0  0  0  0  0  0  0  0  0  0  0
   -8.5600    5.0445    0.0000 C   0  0  0  0  0  0  0  0  0  0  0  0
   -9.2721    5.4553    0.0000 C   0  0  0  0  0  0  0  0  0  0  0  0
   -7.8478    6.2803    0.0000 C   0  0  0  0  0  0  0  0  0  0  0  0
  1  2  2  0        0
  2  3  1  0        0
  3  4  1  0        0
  4  5  1  0        0
  5  6  1  0        0
  6  7  1  0        0
  7  8  1  0        0
  8  9  2  0        0
  9 10  1  0        0
 10 11  1  0        0
 11 12  2  0        0
  8 12  1  0        0
 12 13  1  0        0
 13 14  2  0        0
 14 15  1  0        0
 14 16  1  0        0
 16 17  2  0        0
 11 17  1  0        0
  6 18  1  0        0
 18 19  1  0        0
 19 20  1  0        0
 20 21  1  0        0
 21 22  1  0        0
 22 23  1  0        0
 23 24  1  0        0
 24 25  1  0        0
 25 26  1  0        0
 26 27  1  0        0
 27 28  1  0        0
 28 29  1  0        0
 29 30  1  0        0
 30 31  1  0        0
 30 32  1  0        0
 29 33  1  0        0
 33 34  1  0        0
 34 35  1  0        0
 35 36  1  0        0
 36 37  1  0        0
 37 38  1  0        0
 38 39  1  0        0
 39 40  1  0        0
 40 41  1  0        0
 41 42  1  0        0
 38 43  1  0        0
 43 44  1  0        0
 44 45  1  0        0
 45 46  1  0        0
 46 47  1  0        0
 47 48  1  0        0
 48 49  1  0        0
 49 50  1  0        0
 50 51  1  0        0
 51 52  1  0        0
 52 53  1  0        0
 53 54  1  0        0
 54 55  1  0        0
 55 56  1  0        0
 56 57  1  0        0
 57 58  2  0        0
 54 59  2  0        0
 52 60  1  0        0
 60 61  1  0        0
 60 62  1  0        0
 51 63  2  0        0
 49 64  1  0        0
 64 65  1  0        0
 65 66  1  0        0
 65 67  2  0        0
 48 68  2  0        0
 44 69  2  0        0
 37 70  2  0        0
 35 71  1  0        0
 71 72  1  0        0
 72 73  2  0        0
 73 74  1  0        0
 74 75  1  0        0
 75 76  2  0        0
 72 76  1  0        0
 34 77  2  0        0
 28 78  2  0        0
 27 79  1  0        0
 79 80  1  0        0
 80 81  1  0        0
 80 82  1  0        0
 26 82  1  0        0
 25 83  2  0        0
 22 84  2  0        0
 20 85  1  0        0
 85 86  1  0        0
 86 87  1  0        0
 87 88  1  0        0
 88 89  1  0        0
 89 90  1  0        0
 89 91  2  0        0
 19 92  2  0        0
  5 93  2  0        0
  2 94  1  0        0
 94 95  1  0        0
 57 95  1  0        0
 95 96  1  0        0
 96 97  1  0        0
 97 98  2  0        0
 98 99  1  0        0
 99100  1  0        0
100101  2  0        0
 97101  1  0        0
101102  1  0        0
102103  2  0        0
103104  1  0        0
104105  2  0        0
100105  1  0        0
 46106  1  0        0
107108  1  0        0
108109  1  0        0
109110  1  0        0
110111  1  0        0
111112  1  0        0
112113  1  0        0
113114  1  0        0
114115  1  0        0
115116  1  0        0
116117  1  0        0
117118  1  0        0
106107  1  0        0
116119  1  0        0
M  STY  1   1 DAT
M  SLB  1   1   1
M  SDT   1 Text                                                  
M  SDD   1    -0.6754   -9.6009    DA    ALL  1       5
M  SED   1 Paenidepsin A (1)
M  END
