# Supplementary material for: Paenidepsins are a Family of Lipopeptides from Paenibacillus
Source: J Nat Prod. 2026 Mar 3;89(3):966–79. doi: 10.1021/acs.jnatprod.5c01579 (PMC13036774; doi:10.1021/acs.jnatprod.5c01579)
Supplement: Supplementary file 2 [file np5c01579_si_002.zip › 1_paenidepsin_A/1H_1H_TOCSY/111/uxnmr.info]

CONFIGURATION INFORMATION
=========================

Path         : C:/Bruker/TopSpin3.6.5/conf/instr/spect/uxnmr.info
Date         : Thu Aug 17 13:33:00 2023
Release      : TopSpin 3.6.5
Installed in : C:/Bruker/TopSpin3.6.5
Host         : ASCEND600
OS           : Windows 7 Professional (Vs 6.1)
CPU          : Intel(R) Xeon(R) CPU E5-1620 v2 @ 3.70GHz (8 cores at 3691 MHz with Hyperthreading)
User         : nmrsu
System       : Avance III HD 600 NMR spectrometer
1H-frequency : 600.18 MHz
Description  : Avance III HD 600 MHz  
Location     : Universitaet Bonn Pharmazeutische Chemie
Bruker Order : 10081919
Configured in: ASCEND600:C:/Bruker/TopSpin3.6.5/conf/instr/spect

IPSO: connected to spectrometer subnet
- TCP/IP address = 149.236.99.254
 - IPSO type: AQS
- Tctrl : 1
- Fctrls: 2
- Gctrl1: without digital preemphasis
- Rctrl : 1
- FREDs : none
- DPP : none

DRU1: AQS DRU-E Z102520/03078 ECL 07.00
- TCP/IP address = 149.236.99.89
- Firmware Version = 170619
- DRU1 controls AQS-Rack and HPPR/2

AQS: connected to 149.236.99.89:/dev/tty10
  _Slot_ SBSB _____________________Board_____________________
  Number Addr Type HW-VS FW-VS ID  ECL Name   Description
  -----------------------------------------------------------
     2   0x10 0x43   0x5    CD  R  0.1 REC-1  AQS RXAD/2 600 Z130588/248 ECL 00.01
     3   0x34 0xd6   0x1        X  2.0 REF-1  REF/3-600 Reference Board for AQS/3 Receiver
     4   0x24 0x32     0        S  2.0 SGU-1  AQS SGU/3 600 (2CH) Z117129/00355 ECL 02.00 FPGA-Vs=20131031
    13   0xa0 0x93     0        V  0.0 PS-1   
    14   0xa1 0x91     0        V  1.1 PS-2   AQS PSM-D Power Supply Module
    --   0x20 0xd8     0        B  1.1 MASTER AQS/3+ Chassis
     1   0x20  0x7     0        B      MASTER AQS Rack Master
  Logical Receiver/SGU configuration:


Router: none installed


Transmitters at the spectrometer subnet:
----------------------------------------
BLA_W1345096_0931 W1345096/0931 ECL 30:
- TCP/IP address = 149.236.99.252
- Firmware VS    = 20120627
- Amplifier      = BLAXH2H300/100/150 E 200-600MHZ INR: W1345096/0931 ECL 30
- Router         = BLMMR32 RF AMPLIFIER MODULE: W1345204/001616 ECL 20
- Controller     = BLA CONTROL BOARD 6 2CH: W1522050/006864 ECL 60
- QNP-Accessory  : 1 X-input and 1 H-input
LTRX Z109890/00324 ECL 02.02:
- TCP/IP address = 149.236.99.20
- Amplifier      = BSMS/2 LOCK TRANSCEIVER 600: Z109890/00324 ECL 02.02

BSMS: BSMS/2 connected to ethernet
- TCP/IP address = 149.236.99.20
- ELCB firmware version = 20220429
- GAB current limits = 0.0/X, 0.0/Y, 10.0/Z (in A)
- SCB channels = 40
- Shim System = BOSS3-SB
- L-TRX = BSMS/2 LOCK TRANSCEIVER 600: Z109890/00324 ECL 02.02
- Lock: on L-TRX board
- VTU_SPB = BSMS/2 SPB SENSOR & PNEUMATIC BD: Z115191/01108 ECL 04.00
- VTU_VPSB1 = BSMS/2 VARIABLE POWER SUPPLY BD: Z115193/01327 ECL 01.04

VTU: in BSMS/2 connected to ethernet
- TCP/IP address = 149.236.99.20

Bruker Automatic Changer: device connected to 149.236.99.254:/dev/tty04
- Capacity: 60 holders
- Firmware: 20120928
- use BACS air  = yes
- BACS sx delay = 0 s
- Sample Rail fast changer mode = no

Prodigy Control Unit: PCU - LNP PRODIGY UNIT Z127349/160
- TCP/IP address   = 149.236.99.251

Sample Changers at the spectrometer subnet:
-------------------------------------------------
Sample Changer 1: BACS2_H15000-01_648
- TCP/IP address   = 149.236.99.92
- Protocol types   = SOAP

Preamplifiers :
HPPR2: - HPPR/2 preamplifier connected to 149.236.99.89:/dev/tty10
    Type      : HPPR/2
    Controller: Cover/2, with DRU Application firmware = c.
                no LED display for tuning and matching
    Module  1 : HPLNA 19F1H (virtual 50 Ohm reference: 100.3%/0.1deg, reflection meter)
                PN=Z103205, SN=00157 from 20121019
    Module  2 : 2H
                PN=Z003473, SN=00967 from 20121020
    Module  3 : XBB19F 2HS
                PN=Z003506, SN=01145 from 20121025


Gradient Controller cable connections
--------------------------------------------------------------------
GCtrl1: connected to GAB in BSMS

RF cable connections (detected)
--------------------------------------------------------------------
SGU1 NORM output -> input 1 of transmitter 1 (BLAXH2H300/100/150 E 200-600MHZ BSMS/2 LOCK TRANSCEIVER 600 W1345096/0931 at TCP/IP 149.236.99.252)
SGU1 AUX  output -> input 4 of transmitter 1 (BLAXH2H300/100/150 E 200-600MHZ BSMS/2 LOCK TRANSCEIVER 600 W1345096/0931 at TCP/IP 149.236.99.252)
SGU2 NORM output -> input 2 of transmitter 1 (BLAXH2H300/100/150 E 200-600MHZ BSMS/2 LOCK TRANSCEIVER 600 W1345096/0931 at TCP/IP 149.236.99.252)
SGU2 AUX  output -> TUNE signal input of HPPR

Blanking cable connections (detected)
--------------------------------------------------------------------
transmitter 1 = BLAXH2H300/100/150 E 200-600MHZ BSMS/2 LOCK TRANSCEIVER 600 W1345096/0931 at TCP/IP 149.236.99.252:
- amplifier 1H-100W uses blanking 2
- amplifier X-300W uses blanking 1
- amplifier 2H-150W uses blanking 3

transmitter 2 = BSMS/2 LOCK TRANSCEIVER 600 Z109890/00324 at TCP/IP 149.236.99.20:
- amplifier 2H-5W needs no blanking


Switchbox (3 outputs: X / F / H) routing
--------------------------------------------------------------------
transmitter 1 = BLAXH2H300/100/150 E 200-600MHZ BSMS/2 LOCK TRANSCEIVER 600 W1345096/0931 at TCP/IP 149.236.99.252:
- amplifier X-300W at blanking 1 can be routed to switchbox output 1 = X and output 2 = F
- amplifier 1H-100W at blanking 2 can be routed to switchbox output 1 = X, output 2 = F and output 3 = H
- amplifier 2H-150W at blanking 3 can be routed to switchbox output 5 (unknown)
