# Supplementary material for: Paenidepsins are a Family of Lipopeptides from Paenibacillus
Source: J Nat Prod. 2026 Mar 3;89(3):966–79. doi: 10.1021/acs.jnatprod.5c01579 (PMC13036774; doi:10.1021/acs.jnatprod.5c01579)
Supplement: Supplementary file 2 [file np5c01579_si_002.zip › 1_paenidepsin_A/1H_13C_HSQC/51/audita.txt]

##TITLE= Audit trail, TopSpin 3.7.0
##JCAMPDX= 5.01
##ORIGIN= Bruker BioSpin GmbH
##OWNER= nmrsu
$$ C:/data/nmrsu/nmr/MW14sLP23-7-24/51/audita.txt
##AUDIT TRAIL=  $$ (NUMBER, WHEN, WHO, WHERE, PROCESS, VERSION, WHAT)
(   1,<2024-08-25 18:47:15.285 +0200>,<nmrsu>,<DESKTOP-O7D7P5T>,<go4>,<TopSpin 3.7.0>,
      <created by zg on data set with UUID 'dfb22a72-6273-11ef-a16f-c4346b683213'
       started at 2024-08-25 01:52:09.640 +0200,
       POWCHK enabled, PULCHK disabled,
       completed at 2024-08-25 18:47:15.238 +0200

       configuration hash MD5:
       FC 55 EA 67 9C 18 71 D8 53 21 6C 46 E8 BD 92 1F
       data hash MD5: 1K * 180
       D1 8F E2 96 33 D9 9F 11 58 C0 D7 19 F4 C3 30 07>)
##END=

$$ hash MD5
$$ EF D1 01 FF 5F 51 A2 35 22 57 AA D2 58 F1 5A 13
