# Supplementary material for: Paenidepsins are a Family of Lipopeptides from Paenibacillus
Source: J Nat Prod. 2026 Mar 3;89(3):966–79. doi: 10.1021/acs.jnatprod.5c01579 (PMC13036774; doi:10.1021/acs.jnatprod.5c01579)
Supplement: Supplementary file 2 [file np5c01579_si_002.zip › 1_paenidepsin_A/1H_13C_HSQC/51/shimvalues]

# Sun Aug 25 01:59:03 2024
#$$PROBEIDENTIFIER=Z126545_0005
#$$PROBENAME=CPP BBO 600S3 BB-H&F-D-05 Z
#$$SHIMID=292722
#
# Active Shim Gradients
#
Z           		7001            
Z2          		-6              
Z3          		6983            
Z4          		8128            
Z5          		-1146           
Z6          		-1637           
Z7          		6643            
Z8          		-201            
X           		1120            
XZ          		6784            
XZ2         		9942            
XZ3         		165             
XZ4         		89              
XZ5         		583             
Y           		-14283          
YZ          		12115           
YZ2         		4611            
YZ3         		-285            
YZ4         		2366            
YZ5         		3788            
XY          		-31             
XYZ         		-470            
XYZ2        		3306            
XYZ3        		346             
XYZ4        		-1132           
XYZ5        		-580            
(X2-Y2)     		14156           
(X2-Y2)Z    		-1158           
(X2-Y2)Z2   		1315            
(X2-Y2)Z3   		-2093           
(X2-Y2)Z4   		-2490           
(X2-Y2)Z5   		-1224           
X3          		-2123           
X3Z         		-9681           
Y3          		3408            
Y3Z         		-5900           
#
# Lock Parameter
#
FIELD		-4516.589
LOCKPHASE		100.567 
LOCKPOWER		-35.000 
LOCKGAIN		116.160 
LOCKDC		-81.700 
LOCKSHIFT		3.300   
LOOPGAIN		-5.000  
LOOPTIME		0.100   
LOOPFILTER		100.000 
#
IEEE64_VERSION_CODE 1
#
# Shim currents 
#
SHIM_SETTING [1 ]  5475.33035772   
SHIM_SETTING [2 ]  1696.64133991   
SHIM_SETTING [3 ]  2536.74103357   
SHIM_SETTING [4 ]  -4463.92996152  
SHIM_SETTING [5 ]  1329.03167382   
SHIM_SETTING [6 ]  3067.58476893   
SHIM_SETTING [7 ]  15263.10056581  
SHIM_SETTING [8 ]  -2662.45819805  
SHIM_SETTING [9 ]  5140.36330312   
SHIM_SETTING [10]  -339.50760822   
SHIM_SETTING [11]  0.00000000      
SHIM_SETTING [12]  9308.06442213   
SHIM_SETTING [13]  -2491.92530625  
SHIM_SETTING [14]  3666.04924987   
SHIM_SETTING [15]  18143.61657096  
SHIM_SETTING [16]  3872.88405030   
SHIM_SETTING [17]  -2174.66897454  
SHIM_SETTING [18]  -8604.76706491  
SHIM_SETTING [19]  -522.28043396   
SHIM_SETTING [20]  -4323.76097545  
SHIM_SETTING [21]  6253.25058059   
SHIM_SETTING [22]  12382.24078501  
SHIM_SETTING [23]  15780.63200602  
SHIM_SETTING [24]  15585.93756208  
SHIM_SETTING [25]  -172.66394124   
SHIM_SETTING [26]  6978.57855810   
SHIM_SETTING [27]  -5724.88111736  
SHIM_SETTING [28]  6323.46823358   
SHIM_SETTING [29]  -2027.37189010  
SHIM_SETTING [30]  -1348.53194128  
SHIM_SETTING [31]  -12692.20536461 
SHIM_SETTING [32]  -20021.08275680 
SHIM_SETTING [33]  2374.29737715   
SHIM_SETTING [34]  3145.03920440   
SHIM_SETTING [35]  -2063.52075346  
SHIM_SETTING [36]  -575.97530900   
SHIM_SETTING [37]  -12072.11222434 
SHIM_SETTING [38]  -607.10366777   
SHIM_SETTING [39]  -26559.46158588 
SHIM_SETTING [40]  0.00000000      
