# Supplementary material for: Paenidepsins are a Family of Lipopeptides from Paenibacillus
Source: J Nat Prod. 2026 Mar 3;89(3):966–79. doi: 10.1021/acs.jnatprod.5c01579 (PMC13036774; doi:10.1021/acs.jnatprod.5c01579)
Supplement: Supplementary file 2 [file np5c01579_si_002.zip › 1_paenidepsin_A/1H_13C_HSQC/51/specpar]

##TITLE= Parameter file, TopSpin 3.7.0
##JCAMPDX= 5.0
##DATATYPE= Parameter Values
##NPOINTS= 3183	$$ modification sequence number
##ORIGIN= Bruker BioSpin GmbH
##OWNER= nmrsu
$$ 2024-08-13 13:09:59.369 +0200  nmrsu@DESKTOP-O7D7P5T
$$ C:/Bruker/TopSpin3.7.0/conf/instr/spect/specpar
$$ process C:\Bruker\TopSpin3.7.0\prog\mod\hconfserver.exe
##$ANCIEN= (0..7)
0 0 0 0 0 0 0 0
##$BF1= 100.13
##$BF2= 100.13
##$BF3= 100.13
##$DEC= 1
##$DECB= 1
##$DEF19F= yes
##$DEFRSEL= yes
##$HPMOD= (0..7)
0 0 0 0 0 0 0 0
##$HPPRECH= (0..15)
-1 -1 -1 -1 -1 -1 -1 -1 -1 -1 -1 -1 -1 -1 -1 -1
##$HPSELECT= no
##$LOCSW19F= -1
##$LOCSW2H= -1
##$NUC1= 2
##$NUC2= 25
##$NUC3= 0
##$NUC4= 0
##$NUC5= 0
##$NUC6= 0
##$NUC7= 0
##$NUC8= 0
##$NUCARR= (0..123)
640.175839153 640.175839153 600.18 564.73343522 457.213744987 346.206858908
342.84202176 242.957317336 233.252736835 223.810915138 213.857692066 196.381620817
196.371387748 192.561595153 189.355403584 183.775116 183.035118067 170.473284647
166.911174335 162.087719732 159.140565851 158.75901342 157.865033306 157.065557536
156.388056346 150.915381036 150.368977164 149.204748 148.779928592 146.901077106
145.794207145 144.283272 144.051326437 143.626537039 142.405152733 136.55055288
135.18814428 135.090470987 133.198997715 131.515216732 131.233888359 129.019398211
128.078412 127.331067864 125.561251078 120.080929475 119.238882937 114.463406723
107.49717148 105.027334751 102.766504705 96.444652718 92.131284256 88.323004955
84.779272154 84.336171263 81.363143623 79.18954974 78.720461056 77.778628591
71.95918128 68.4445272 66.69757127 65.899764 64.481286584 60.815711242
59.839800556 59.624624023 58.805090236 57.947036897 55.794521336 53.632390892
49.754922 49.478365058 48.949030305 48.8006358 47.379985733 46.60637772
46.0698168 43.356312993 40.392288052 39.934146651 39.681398849 39.113286467
37.552080245 36.740828943 33.925150493 33.844372267 33.835351561 32.70981
31.3157239 30.977504464 29.410008356 28.9346778 28.928676 28.006637471
27.929574359 27.639195272 27.46483698 26.01073288 25.027506 25.005821497
24.294200074 24.187254 24.0492126 23.09252568 20.936168967 20.646192 20.646192
20.166048 19.432496 19.124417605 18.425526 17.285184 15.372440349 15.1065306
13.698094196 11.2293678 11.05171452 10.3771122 10.3110924 100 100 100
##$OBS= 1
##$OFFSF= (0..7)
-35578.2000000318 0 0 0 0 0 0 0
##$OFFSH= (0..7)
5701.70000003145 5 0 0 0 0 0 0
##$OFFSX= (0..7)
0 5.00000000158707 0 0 0 0 0 0
##$OFFSXAS= (0..7)
0 0 0 0 0 0 0 0
##$OFSF1= 0
##$OFSF2= 0
##$OFSH1= 0
##$OFSH2= 0
##$OFSH3= 0
##$OFSX1= 0
##$OFSX2= 0
##$OFSY= 0
##$PACOIL= (0..15)
0 0 0 0 0 0 0 0 0 0 0 0 0 0 0 0
##$PRECHAN= (0..15)
-1 2 -1 -1 -1 -1 -1 -1 -1 -1 -1 -1 -1 -1 -1 -1
##$RECPRE= (0..15)
-1 0 -1 -1 -1 -1 -1 -1 -1 -1 -1 -1 -1 -1 -1 -1
##$RECPRFX= (0..15)
1 0 0 0 0 0 0 0 0 0 0 0 0 0 0 0
##$RECSEL= (0..15)
0 0 1 0 0 0 0 0 0 0 0 0 0 0 0 0
##$SELREC= (0..9)
0 0 0 0 0 0 0 0 0 0
##$SFO1= 600.185702
##$SFO2= 150.915381
##$SFO3= 600.183706
##$SFO4= 600.183706
##$SFO5= 600.183706
##$SFO6= 600.183706
##$SFO7= 600.183706
##$SFO8= 600.183706
##$TY= (0..123)
0 0 0 0 0 0 0 0 0 0 0 0 0 0 0 0 0 0 0 0 0 0 0 0 0 0 0 0 0 0 0 0 0 0 0 0
0 0 0 0 0 0 0 0 0 0 0 0 0 0 0 0 0 0 0 0 0 0 0 0 0 0 0 0 0 0 0 0 0 0 0 0
0 0 0 0 0 0 0 0 0 0 0 0 0 0 0 0 0 0 0 0 0 0 0 0 0 0 0 0 0 0 0 0 0 0 0 0
0 0 0 0 0 0 0 0 0 0 0 0 0 0 0 0
##END=
