# Supplementary material for: Paenidepsins are a Family of Lipopeptides from Paenibacillus
Source: J Nat Prod. 2026 Mar 3;89(3):966–79. doi: 10.1021/acs.jnatprod.5c01579 (PMC13036774; doi:10.1021/acs.jnatprod.5c01579)
Supplement: Supplementary file 2 [file np5c01579_si_002.zip › 1_paenidepsin_A/13C_DEPT-135/53/audita.txt]

##TITLE= Audit trail, TopSpin 3.7.0
##JCAMPDX= 5.01
##ORIGIN= Bruker BioSpin GmbH
##OWNER= nmrsu
$$ C:/data/nmrsu/nmr/MW14sLP23-7-24/53/audita.txt
##AUDIT TRAIL=  $$ (NUMBER, WHEN, WHO, WHERE, PROCESS, VERSION, WHAT)
(   1,<2024-08-26 02:32:08.769 +0200>,<nmrsu>,<DESKTOP-O7D7P5T>,<go4>,<TopSpin 3.7.0>,
      <created by zg on data set with UUID 'c8922660-631f-11ef-a7b5-c4346b683213'
       started at 2024-08-25 22:22:43.471 +0200,
       POWCHK enabled, PULCHK disabled,
       completed at 2024-08-26 02:32:08.738 +0200

       configuration hash MD5:
       FC 55 EA 67 9C 18 71 D8 53 21 6C 46 E8 BD 92 1F
       data hash MD5: 64K
       7B 01 16 56 D6 3A 9D 74 41 7C A7 9E D7 E4 55 81>)
##END=

$$ hash MD5
$$ 91 83 37 1D 6E 7A 63 89 D7 D3 18 E4 03 7A 7D A4
