# Supplementary material for: Paenidepsins are a Family of Lipopeptides from Paenibacillus
Source: J Nat Prod. 2026 Mar 3;89(3):966–79. doi: 10.1021/acs.jnatprod.5c01579 (PMC13036774; doi:10.1021/acs.jnatprod.5c01579)
Supplement: Supplementary file 2 [file np5c01579_si_002.zip › 1_paenidepsin_A/1H_1H_ROESY/52/audita.txt]

##TITLE= Audit trail, TopSpin 3.7.0
##JCAMPDX= 5.01
##ORIGIN= Bruker BioSpin GmbH
##OWNER= nmrsu
$$ C:/data/nmrsu/nmr/MW14sLP23-7-24/52/audita.txt
##AUDIT TRAIL=  $$ (NUMBER, WHEN, WHO, WHERE, PROCESS, VERSION, WHAT)
(   1,<2024-08-25 22:22:40.933 +0200>,<nmrsu>,<DESKTOP-O7D7P5T>,<go4>,<TopSpin 3.7.0>,
      <created by zg on data set with UUID 'b063fe56-6301-11ef-81b3-c4346b683213'
       started at 2024-08-25 18:47:18.030 +0200,
       POWCHK enabled, PULCHK disabled,
       completed at 2024-08-25 22:22:40.917 +0200

       configuration hash MD5:
       FC 55 EA 67 9C 18 71 D8 53 21 6C 46 E8 BD 92 1F
       data hash MD5: 2K * 256
       9B 5E FC 72 E7 0D 6A 42 96 2B 6F 60 69 99 DA 8F>)
##END=

$$ hash MD5
$$ 51 BC DA C0 58 E0 82 2E 19 03 89 8C AE 74 65 E0
