# Supplementary material for: Paenidepsins are a Family of Lipopeptides from Paenibacillus
Source: J Nat Prod. 2026 Mar 3;89(3):966–79. doi: 10.1021/acs.jnatprod.5c01579 (PMC13036774; doi:10.1021/acs.jnatprod.5c01579)
Supplement: Supplementary file 2 [file np5c01579_si_002.zip › 1_paenidepsin_A/1H_1H_COSY/110/audita.txt]

##TITLE= Audit trail, TopSpin 3.6.5
##JCAMPDX= 5.01
##ORIGIN= Bruker BioSpin GmbH
##OWNER= nmrsu
$$ C:/data/nmrsu/nmr/MW14sLP23-7-24/110/audita.txt
##AUDIT TRAIL=  $$ (NUMBER, WHEN, WHO, WHERE, PROCESS, VERSION, WHAT)
(   1,<2024-08-01 23:20:30.836 +0200>,<nmrsu>,<ascend600>,<go4>,<TopSpin 3.6.5>,
      <created by zg on data set with UUID '2536d2ce-4fef-11ef-8c61-000af740f14f'
       started at 2024-08-01 12:16:41.346 +0200,
       POWCHK enabled, PULCHK disabled,
       completed at 2024-08-01 23:20:30.820 +0200

       configuration hash MD5:
       36 75 0D F0 46 54 09 DA CD CA 0A 68 03 F3 5B D8
       data hash MD5: 4K * 256
       A7 41 18 F0 46 B3 56 0B 5D 1E 3C 87 21 92 05 06>)
##END=

$$ hash MD5
$$ D2 CF 8E B6 93 FD 8C 8C 05 AE 8E E7 94 29 08 A0
