# Supplementary material for: Paenidepsins are a Family of Lipopeptides from Paenibacillus
Source: J Nat Prod. 2026 Mar 3;89(3):966–79. doi: 10.1021/acs.jnatprod.5c01579 (PMC13036774; doi:10.1021/acs.jnatprod.5c01579)
Supplement: Supplementary file 2 [file np5c01579_si_002.zip › 1_paenidepsin_A/1H_1H_COSY/110/acqu2]

##TITLE= Parameter file, TopSpin 3.6.5
##JCAMPDX= 5.0
##DATATYPE= Parameter Values
##NPOINTS= 3	$$ modification sequence number
##ORIGIN= Bruker BioSpin GmbH
##OWNER= nmrsu
$$ 2024-08-01 08:43:09.323 +0200  nmrsu@ascend600
$$ C:/data/nmrsu/nmr/MW14sLP23-7-24/110/acqu2
$$ process C:\Bruker\TopSpin3.6.5\prog\mod\dataserver.exe
##$ACQT0= 0
##$BF1= 600.18
##$DE= 56.66651
##$DECIM= 1
##$DR= 16
##$FW= 7000
##$FnILOOP= 0
##$FnMODE= 5
##$NUC1= <1H>
##$NusJSP= 0
##$NusT2= 1
##$NusTD= 0
##$O1= 2008.03
##$ProjAngle= 0
##$SFO1= 600.18200803
##$SW= 9.1884
##$SW_h= 5514.72112480858
##$TD= 256
##END=
