# Supplementary material for: Paenidepsins are a Family of Lipopeptides from Paenibacillus
Source: J Nat Prod. 2026 Mar 3;89(3):966–79. doi: 10.1021/acs.jnatprod.5c01579 (PMC13036774; doi:10.1021/acs.jnatprod.5c01579)
Supplement: Supplementary file 2 [file np5c01579_si_002.zip › 1_paenidepsin_A/1H_1H_COSY/110/shimvalues]

# Thu Aug 01 12:19:58 2024
#$$PROBEIDENTIFIER=Z126545_0005
#$$PROBENAME=CPP BBO 600S3 BB-H&F-D-05 Z
#$$SHIMID=292722
#
# Active Shim Gradients
#
Z           		7010            
Z2          		13              
Z3          		6994            
Z4          		8261            
Z5          		-1204           
Z6          		-2305           
Z7          		7274            
Z8          		2970            
X           		1123            
XZ          		6780            
XZ2         		9973            
XZ3         		181             
XZ4         		-6              
XZ5         		519             
Y           		-14290          
YZ          		12130           
YZ2         		4651            
YZ3         		-272            
YZ4         		2268            
YZ5         		3318            
XY          		-194            
XYZ         		-481            
XYZ2        		3164            
XYZ3        		470             
XYZ4        		-617            
XYZ5        		-388            
(X2-Y2)     		14391           
(X2-Y2)Z    		-1292           
(X2-Y2)Z2   		1247            
(X2-Y2)Z3   		-1956           
(X2-Y2)Z4   		-2297           
(X2-Y2)Z5   		-1065           
X3          		-2144           
X3Z         		-9184           
Y3          		4281            
Y3Z         		-6301           
#
# Lock Parameter
#
FIELD		-4516.553
LOCKPHASE		95.328  
LOCKPOWER		-35.000 
LOCKGAIN		125.285 
LOCKDC		-81.700 
LOCKSHIFT		3.300   
LOOPGAIN		-5.000  
LOOPTIME		0.100   
LOOPFILTER		100.000 
#
IEEE64_VERSION_CODE 1
#
# Shim currents 
#
SHIM_SETTING [1 ]  5583.65943210   
SHIM_SETTING [2 ]  374.94668661    
SHIM_SETTING [3 ]  2130.61740139   
SHIM_SETTING [4 ]  -736.32860691   
SHIM_SETTING [5 ]  -379.61163050   
SHIM_SETTING [6 ]  1653.97673898   
SHIM_SETTING [7 ]  18291.83801771  
SHIM_SETTING [8 ]  -822.26875310   
SHIM_SETTING [9 ]  5306.68857105   
SHIM_SETTING [10]  -433.75395432   
SHIM_SETTING [11]  0.00000000      
SHIM_SETTING [12]  10582.26008950  
SHIM_SETTING [13]  -2020.58564030  
SHIM_SETTING [14]  3414.05254319   
SHIM_SETTING [15]  18107.26189358  
SHIM_SETTING [16]  3860.61156480   
SHIM_SETTING [17]  -2128.49632336  
SHIM_SETTING [18]  -8493.31558320  
SHIM_SETTING [19]  -656.72612412   
SHIM_SETTING [20]  -4351.44138020  
SHIM_SETTING [21]  6440.26073592   
SHIM_SETTING [22]  12542.18697144  
SHIM_SETTING [23]  15743.77689559  
SHIM_SETTING [24]  15805.94622747  
SHIM_SETTING [25]  341.66071748    
SHIM_SETTING [26]  6960.91754393   
SHIM_SETTING [27]  -5493.96461639  
SHIM_SETTING [28]  6160.17621513   
SHIM_SETTING [29]  -1369.48159031  
SHIM_SETTING [30]  -1318.13476550  
SHIM_SETTING [31]  -12738.53902458 
SHIM_SETTING [32]  -19911.01703728 
SHIM_SETTING [33]  2503.81193462   
SHIM_SETTING [34]  2999.62950328   
SHIM_SETTING [35]  -2659.93559099  
SHIM_SETTING [36]  -1128.06905082  
SHIM_SETTING [37]  -11705.01012674 
SHIM_SETTING [38]  -1156.35531496  
SHIM_SETTING [39]  -26384.84540968 
SHIM_SETTING [40]  0.00000000      
