# Supplementary material for: Paenidepsins are a Family of Lipopeptides from Paenibacillus
Source: J Nat Prod. 2026 Mar 3;89(3):966–79. doi: 10.1021/acs.jnatprod.5c01579 (PMC13036774; doi:10.1021/acs.jnatprod.5c01579)
Supplement: Supplementary file 2 [file np5c01579_si_002.zip › 1_paenidepsin_A/13C/30_used_for_paper/30/audita.txt]

##TITLE= Audit trail, TopSpin 3.6.5
##JCAMPDX= 5.01
##ORIGIN= Bruker BioSpin GmbH
##OWNER= nmrsu
$$ C:/data/nmrsu/nmr/MW14sLP23-7-24/30/audita.txt
##AUDIT TRAIL=  $$ (NUMBER, WHEN, WHO, WHERE, PROCESS, VERSION, WHAT)
(   1,<2024-08-04 07:28:14.418 +0200>,<nmrsu>,<ascend600>,<go4>,<TopSpin 3.6.5>,
      <created by zg on data set with UUID 'f8aa9cf0-50a6-11ef-936a-000af740f14f'
       started at 2024-08-02 10:12:33.912 +0200,
       POWCHK enabled, PULCHK disabled,
       completed at 2024-08-04 07:28:14.418 +0200

       configuration hash MD5:
       36 75 0D F0 46 54 09 DA CD CA 0A 68 03 F3 5B D8
       data hash MD5: 64K
       24 28 66 C8 D8 5B 55 A4 BB 99 52 6A 5A AD CE FD>)
(   2,<2024-08-04 07:28:14.574 +0200>,<nmrsu>,<ascend600>,<audit>,<TopSpin 3.6.5>,
      <user comment:
       ICON-NMR User ID: nmrsu
       data hash MD5: 64K
       24 28 66 C8 D8 5B 55 A4 BB 99 52 6A 5A AD CE FD>)
(   3,<2024-08-04 07:28:16.275 +0200>,<nmrsu>,<ascend600>,<cryoproc1d>,<TopSpin 3.6.5>,
      <cryoproc1d
       Original raw data saved in expno 100030
       data hash MD5: 65356
       A1 E3 CB EB 27 AA CE C8 F9 94 05 82 75 1A 5F F5>)
##END=

$$ hash MD5
$$ 50 DB 32 DD F0 5C 52 30 A4 42 2A 8C 3F 3C 87 AC
