# Supplementary material for: Paenidepsins are a Family of Lipopeptides from Paenibacillus
Source: J Nat Prod. 2026 Mar 3;89(3):966–79. doi: 10.1021/acs.jnatprod.5c01579 (PMC13036774; doi:10.1021/acs.jnatprod.5c01579)
Supplement: Supplementary file 2 [file np5c01579_si_002.zip › 1_paenidepsin_A/13C/30_used_for_paper/30/topshimreport]

New TopShim run:

version = topshim 2.0.0
date = 2024-08-02
time = 10:11:51.199
command = topshim 

FINE SHIMMING

Parameters:

probe = Z126545_0005
solvent = MeOD
shim nucleus = 2H
nucleus optimised for = 13C
o1p (from lock) = 3.30 ppm
selective excitation width = 1.0 ppm

Results:


1D Shimming:
Iteration  1: FWHM Before= 0.2 Hz, Target= 0.2 Hz
Shim succeeded

Lineshape quality factor (1D spectrum, spinning) = 0.368

shim changes: 
Z2	-1

duration = 33 sec
completed successfully
finished Fri Aug 02 10:12:21 2024


========================================================================
