# Supplementary material for: Paenidepsins are a Family of Lipopeptides from Paenibacillus
Source: J Nat Prod. 2026 Mar 3;89(3):966–79. doi: 10.1021/acs.jnatprod.5c01579 (PMC13036774; doi:10.1021/acs.jnatprod.5c01579)
Supplement: Supplementary file 2 [file np5c01579_si_002.zip › 1_paenidepsin_A/13C/100030_not_used/100030/audita.txt]

##TITLE= Audit trail, TopSpin 3.6.5
##JCAMPDX= 5.01
##ORIGIN= Bruker BioSpin GmbH
##OWNER= nmrsu
$$ C:/data/nmrsu/nmr/MW14sLP23-7-24/100030/audita.txt
##AUDIT TRAIL=  $$ (NUMBER, WHEN, WHO, WHERE, PROCESS, VERSION, WHAT)
(   1,<2024-08-04 07:28:14.418 +0200>,<nmrsu>,<ascend600>,<go4>,<TopSpin 3.6.5>,
      <created by zg on data set with UUID 'f8aa9cf0-50a6-11ef-936a-000af740f14f'
       started at 2024-08-02 10:12:33.912 +0200,
       POWCHK enabled, PULCHK disabled,
       completed at 2024-08-04 07:28:14.418 +0200

       configuration hash MD5:
       36 75 0D F0 46 54 09 DA CD CA 0A 68 03 F3 5B D8
       data hash MD5: 64K
       24 28 66 C8 D8 5B 55 A4 BB 99 52 6A 5A AD CE FD>)
(   2,<2024-08-04 07:28:14.574 +0200>,<nmrsu>,<ascend600>,<audit>,<TopSpin 3.6.5>,
      <user comment:
       ICON-NMR User ID: nmrsu
       data hash MD5: 64K
       24 28 66 C8 D8 5B 55 A4 BB 99 52 6A 5A AD CE FD>)
(   3,<2024-08-04 07:28:15.854 +0200>,<nmrsu>,<ascend600>,<dirdata>,<TopSpin 3.6.5>,
      <wra from 30 "MW14sLP23-7-24" "C:/data/nmrsu/nmr"
       data hash MD5: 64K
       24 28 66 C8 D8 5B 55 A4 BB 99 52 6A 5A AD CE FD>)
##END=

$$ hash MD5
$$ 6C 19 3E 39 8F 18 D1 C6 A6 E1 31 B3 6A 6F 66 82
