# Supplementary material for: Paenidepsins are a Family of Lipopeptides from Paenibacillus
Source: J Nat Prod. 2026 Mar 3;89(3):966–79. doi: 10.1021/acs.jnatprod.5c01579 (PMC13036774; doi:10.1021/acs.jnatprod.5c01579)
Supplement: Supplementary file 2 [file np5c01579_si_002.zip › 1_paenidepsin_A/1H_13C_HMBC/50_not_used_due_to_low_SNR/50/acqu2s]

##TITLE= Parameter file, TopSpin 3.7.0
##JCAMPDX= 5.0
##DATATYPE= Parameter Values
##NPOINTS= 258	$$ modification sequence number
##ORIGIN= Bruker BioSpin GmbH
##OWNER= nmrsu
$$ 2024-08-25 01:52:02.635 +0200  nmrsu@DESKTOP-O7D7P5T
$$ C:/data/nmrsu/nmr/MW14sLP23-7-24/50/acqu2s
$$ process C:\Bruker\TopSpin3.7.0\prog\mod\go4.exe
##$ACQT0= 0
##$BF1= 150.915381
##$FnILOOP= 0
##$FnMODE= 1
##$NUC1= <13C>
##$NusJSP= 0
##$NusT2= 1
##$NusTD= 256
##$O1= 14336.961195
##$ProjAngle= 0
##$SFO1= 150.929717961195
##$SW= 190.390816149913
##$SW_h= 28735.632183908
##$TD= 256
##END=
