# Supplementary material for: Paenidepsins are a Family of Lipopeptides from Paenibacillus
Source: J Nat Prod. 2026 Mar 3;89(3):966–79. doi: 10.1021/acs.jnatprod.5c01579 (PMC13036774; doi:10.1021/acs.jnatprod.5c01579)
Supplement: Supplementary file 2 [file np5c01579_si_002.zip › 1_paenidepsin_A/1H_13C_HMBC/50_not_used_due_to_low_SNR/50/audita.txt]

##TITLE= Audit trail, TopSpin 3.7.0
##JCAMPDX= 5.01
##ORIGIN= Bruker BioSpin GmbH
##OWNER= nmrsu
$$ C:/data/nmrsu/nmr/MW14sLP23-7-24/50/audita.txt
##AUDIT TRAIL=  $$ (NUMBER, WHEN, WHO, WHERE, PROCESS, VERSION, WHAT)
(   1,<2024-08-25 01:52:05.929 +0200>,<nmrsu>,<DESKTOP-O7D7P5T>,<go4>,<TopSpin 3.7.0>,
      <created by zg on data set with UUID 'b043c6ea-6149-11ef-83ea-c4346b683213'
       started at 2024-08-23 14:17:39.045 +0200,
       POWCHK enabled, PULCHK disabled,
       completed at 2024-08-25 01:52:05.882 +0200

       configuration hash MD5:
       FC 55 EA 67 9C 18 71 D8 53 21 6C 46 E8 BD 92 1F
       data hash MD5: 4K * 256
       77 F7 AC FD 36 B5 CD 5E C3 BE CF 4A 18 65 4E 0F>)
##END=

$$ hash MD5
$$ 50 78 67 FF 60 C7 1A A1 23 BB 64 F5 9D EB 72 1F
