# Supplementary material for: Paenidepsins are a Family of Lipopeptides from Paenibacillus
Source: J Nat Prod. 2026 Mar 3;89(3):966–79. doi: 10.1021/acs.jnatprod.5c01579 (PMC13036774; doi:10.1021/acs.jnatprod.5c01579)
Supplement: Supplementary file 2 [file np5c01579_si_002.zip › 1_paenidepsin_A/1H_13C_HMBC/50_not_used_due_to_low_SNR/50/scon2]

##TITLE= Parameter file, TopSpin 3.7.0
##JCAMPDX= 5.0
##DATATYPE= Parameter Values
##NPOINTS= 1	$$ modification sequence number
##ORIGIN= Bruker BioSpin GmbH
##OWNER= nmrsu
$$ 2024-08-23 14:17:38.951 +0200  nmrsu@DESKTOP-O7D7P5T
$$ C:/data/nmrsu/nmr/MW14sLP23-7-24/50/scon2
$$ process C:\Bruker\TopSpin3.7.0\prog\mod\go4.exe
##$BLKTR= (0..19)
3 3 3 3 3 3 3 3 3 3 3 3 3 3 3 3 3 3 3 3
##$DE1= 4.5
##$DEADC= 0.5
##$DEPA= 4.5
##$DERX= 1.5
##$FILCOR= 0
##$GRADCHAN= 0
##$GRADPRE= (0..1)
10 10
##$HD_BLKTR= (0..19)
1 1 1 1 1 1 1 1 1 1 1 1 1 1 1 1 1 1 1 1
##$HD_DE1= 5
##$HD_DEADC= 0
##$HD_DEPA= 2.5
##$HD_DERX= 0
##END=
