# Supplementary material for: Paenidepsins are a Family of Lipopeptides from Paenibacillus
Source: J Nat Prod. 2026 Mar 3;89(3):966–79. doi: 10.1021/acs.jnatprod.5c01579 (PMC13036774; doi:10.1021/acs.jnatprod.5c01579)
Supplement: Supplementary file 2 [file np5c01579_si_002.zip › 1_paenidepsin_A/1H_13C_HMBC/12_used_for_paper/12/acqu2s]

##TITLE= Parameter file, TopSpin 3.5 pl 6
##JCAMPDX= 5.0
##DATATYPE= Parameter Values
##NPOINTS= 130	$$ modification sequence number
##ORIGIN= Bruker BioSpin GmbH
##OWNER= nmrsu
$$ 2024-09-14 05:48:28.279 +0200  nmrsu@sirius
$$ E:/data/Menche/nmr/DT240913s7a001/12/acqu2s
$$ process C:\Bruker\TopSpin3.5pl6\prog\mod\go4.exe
##$ACQT0= 0
##$BF1= 176.118234582
##$FnMODE= 6
##$NUC1= <13C>
##$NusJSP= 0
##$NusT2= 1
##$NusTD= 128
##$O1= 20253.597
##$ProjAngle= 0
##$SFO1= 176.138488179
##$SW= 240.565715046168
##$SW_h= 42372.8813559322
##$TD= 128
##END=
