# Supplementary material for: Paenidepsins are a Family of Lipopeptides from Paenibacillus
Source: J Nat Prod. 2026 Mar 3;89(3):966–79. doi: 10.1021/acs.jnatprod.5c01579 (PMC13036774; doi:10.1021/acs.jnatprod.5c01579)
Supplement: Supplementary file 2 [file np5c01579_si_002.zip › 1_paenidepsin_A/1H_13C_HMBC/12_used_for_paper/12/audita.txt]

##TITLE= Audit trail, TopSpin 3.5 pl 6
##JCAMPDX= 5.01
##ORIGIN= Bruker BioSpin GmbH
##OWNER= nmrsu
$$ E:/data/Menche/nmr/DT240913s7a001/12/audita.txt
##AUDIT TRAIL=  $$ (NUMBER, WHEN, WHO, WHERE, PROCESS, VERSION, WHAT)
(   1,<2024-09-14 05:48:30.687 +0200>,<nmrsu>,<sirius>,<go4>,<TopSpin 3.5.6>,
      <created by zg
	started at 2024-09-13 14:34:36.882 +0200,
	POWCHK enabled, PULCHK disabled,
       configuration hash MD5:
       3A B4 C8 D2 19 CF 84 76 ED 7B 55 B2 47 31 83 45
       data hash MD5: 2K * 128
       D5 00 A5 DE 75 37 33 CC 54 55 A3 F6 B3 47 CF 0D>)
(   2,<2024-09-14 05:48:30.865 +0200>,<nmrsu>,<sirius>,<audit>,<TopSpin 3.5.6>,
      <user comment:
       ICON-NMR User ID: Menche
       data hash MD5: 2K * 128
       D5 00 A5 DE 75 37 33 CC 54 55 A3 F6 B3 47 CF 0D>)
##END=

$$ hash MD5
$$ 1E FA 71 6F 11 B5 56 44 A2 2F E8 1C 22 CB 4A 9C
