# Supplementary material for: Paenidepsins are a Family of Lipopeptides from Paenibacillus
Source: J Nat Prod. 2026 Mar 3;89(3):966–79. doi: 10.1021/acs.jnatprod.5c01579 (PMC13036774; doi:10.1021/acs.jnatprod.5c01579)
Supplement: Supplementary file 2 [file np5c01579_si_002.zip › 1_paenidepsin_A/1H_13C_HMBC/12_used_for_paper/12/shimvalues]

# Fri Sep 13 14:41:54 2024
#$$PROBEIDENTIFIER=Z133039_0003
#$$PROBENAME=CP QCI 700S3 H-P/C/N-D-05 Z LT
#$$SHIMID=292722
#
# Active Shim Gradients
#
Z           		-1113           
Z2          		-1471           
Z3          		-1797           
Z4          		6920            
Z5          		-748            
Z6          		-2501           
Z7          		-4928           
Z8          		5010            
X           		-4524           
XZ          		13222           
XZ2         		-5292           
XZ3         		948             
XZ4         		-766            
XZ5         		2880            
Y           		1627            
YZ          		-1503           
YZ2         		-7592           
YZ3         		-3949           
YZ4         		1667            
YZ5         		14844           
XY          		-1918           
XYZ         		-2803           
XYZ2        		355             
XYZ3        		-15463          
XYZ4        		25324           
XYZ5        		0               
(X2-Y2)     		-1094           
(X2-Y2)Z    		661             
(X2-Y2)Z2   		-737            
(X2-Y2)Z3   		5295            
(X2-Y2)Z4   		-6453           
(X2-Y2)Z5   		0               
X3          		10169           
X3Z         		2823            
Y3          		2663            
Y3Z         		-2892           
#
# Lock Parameter
#
FIELD		4323.757
LOCKPHASE		204.895 
LOCKPOWER		-35.000 
LOCKGAIN		93.170  
LOCKDC		-75.000 
LOCKSHIFT		3.300   
LOOPGAIN		-5.000  
LOOPTIME		0.100   
LOOPFILTER		100.000 
#
IEEE64_VERSION_CODE 1
#
# Shim currents 
#
SHIM_SETTING [1 ]  -1988.60970976  
SHIM_SETTING [2 ]  -2203.90856747  
SHIM_SETTING [3 ]  340.98173520    
SHIM_SETTING [4 ]  2484.32038614   
SHIM_SETTING [5 ]  -1096.41747317  
SHIM_SETTING [6 ]  -421.71213967   
SHIM_SETTING [7 ]  2185.88030981   
SHIM_SETTING [8 ]  14746.54119058  
SHIM_SETTING [9 ]  -122.19805624   
SHIM_SETTING [10]  3478.24984114   
SHIM_SETTING [11]  0.00000000      
SHIM_SETTING [12]  5554.62900000   
SHIM_SETTING [13]  -228.58500000   
SHIM_SETTING [14]  3562.69700000   
SHIM_SETTING [15]  5235.05200000   
SHIM_SETTING [16]  -24921.72500000 
SHIM_SETTING [17]  5688.30900000   
SHIM_SETTING [18]  -6369.55800000  
SHIM_SETTING [19]  4769.43200000   
SHIM_SETTING [20]  -7014.11300000  
SHIM_SETTING [21]  131.55600000    
SHIM_SETTING [22]  -9012.88700000  
SHIM_SETTING [23]  3017.29800000   
SHIM_SETTING [24]  8781.46500000   
SHIM_SETTING [25]  560.70300000    
SHIM_SETTING [26]  -10324.71700000 
SHIM_SETTING [27]  6301.23000000   
SHIM_SETTING [28]  -5030.34600000  
SHIM_SETTING [29]  1299.01100000   
SHIM_SETTING [30]  33478.47900000  
SHIM_SETTING [31]  11407.52600000  
SHIM_SETTING [32]  -5187.90500000  
SHIM_SETTING [33]  -3356.64800000  
SHIM_SETTING [34]  25094.59000000  
SHIM_SETTING [35]  -19700.72200000 
SHIM_SETTING [36]  -35303.06900000 
SHIM_SETTING [37]  -7426.30300000  
SHIM_SETTING [38]  16147.39300000  
SHIM_SETTING [39]  -1681.77000000  
SHIM_SETTING [40]  0.00000000      
