# Supplementary material for: Paenidepsins are a Family of Lipopeptides from Paenibacillus
Source: J Nat Prod. 2026 Mar 3;89(3):966–79. doi: 10.1021/acs.jnatprod.5c01579 (PMC13036774; doi:10.1021/acs.jnatprod.5c01579)
Supplement: Supplementary file 2 [file np5c01579_si_002.zip › 1_paenidepsin_A/1H_13C_HMBC/12_used_for_paper/12/uxnmr.info]

CONFIGURATION INFORMATION
=========================

Path         : C:/Bruker/TopSpin3.5pl6/conf/instr/spect/uxnmr.info
Date         : Thu Aug 22 10:10:07 2024
Release      : TopSpin 3.5 pl 6
Installed in : C:/Bruker/TopSpin3.5pl6
Host         : SIRIUS
OS           : Windows 7 (Vs 6.2)
CPU          : Intel(R) Xeon(R) CPU E5-1620 v3 @ 3.50GHz (8 cores at 3492 MHz with Hyperthreading)
User         : nmrsu
System       : Avance III HD 700 NMR spectrometer
1H-frequency : 700.41 MHz
Description  : Avance IIIHD Sirius 700 MHz
Bruker Order : 10127121
Configured in: SIRIUS:C:/Bruker/TopSpin3.5pl6/conf/instr/spect

IPSO: connected to spectrometer subnet
- TCP/IP address = 149.236.99.251
 - IPSO type: 19"
- Tctrl : 1
- Fctrls: 4
- Gctrl1: without digital preemphasis
- Rctrl : none
- FREDs : none
- DPP : none

DRU1: AQS DRU-E Z102520/04857 ECL 07.00
- TCP/IP address = 149.236.99.89
- Firmware Version = 170619
- DRU1 controls AQS-Rack and HPPR/2

AQS: connected to 149.236.99.89:/dev/tty10
  _Slot_ SBSB _____________________Board_____________________
  Number Addr Type HW-VS FW-VS ID  ECL Name   Description
  -----------------------------------------------------------
     2   0x10 0x53   0x5    CD  R  0.2 REC-1  AQS RXAD/2 1000 Z130589/338 ECL 00.02
     3   0x34 0xda   0x1        X  2.1 REF-1  
     4   0x24 0x33     0        S  1.3 SGU-1  AQS SGU/3 1200 (2CH) Z117130/00435 ECL 01.03 FPGA-Vs=20131031
     5   0x26 0x33     0        S  1.3 SGU-2  AQS SGU/3 1200 (2CH) Z117130/00460 ECL 01.03 FPGA-Vs=20131031
    13   0xa0 0x93     0        V  0.1 PS-1   
    14   0xa1 0x91     0        V  1.2 PS-2   AQS PSM-D Power Supply Module
    --   0x20 0xd8     0        B  2.0 MASTER AQS/3+ Chassis
     1   0x20  0x7     0        B      MASTER AQS Rack Master
  Logical Receiver/SGU configuration:


Router: none installed


Transmitters at the spectrometer subnet:
----------------------------------------
BLA_W1345093_0882 W1345093/0882 ECL 12:
- TCP/IP address = 149.236.99.254
- Firmware VS    = 20120627
- Amplifier      = BLAX500 E 6-365MHZ INR: W1345093/0882 ECL 12
- Router         = BLMMR31 RF AMPLIFIER MODULE: W1345212/5167 ECL 21
- Controller     = BLA CONTROL BOARD 6 2CH: W1522050/010973 ECL 50
BLA_W1345092_0766 W1345092/0766 ECL 11:
- TCP/IP address = 149.236.99.253
- Firmware VS    = 20120627
- Amplifier      = BLAX300 E 6-365MHZ INR: W1345092/0766 ECL 11
- Router         = BLMMR31 RF AMPLIFIER MODULE: W1345212/5098 ECL 21
- Controller     = BLA CONTROL BOARD 6 2CH: W1522050/010758 ECL 50
BLA_W1345097_0331 W1345097/0331 ECL 20:
- TCP/IP address = 149.236.99.252
- Firmware VS    = 20120627
- Amplifier      = BLAXH2H500/100/250 E 700-900MHZ INR: W1345097/0331 ECL 20
- Router         = BLMMR32 RF AMPLIFIER MODULE: W1345204/2432 ECL 20
- Controller     = BLA CONTROL BOARD 6 2CH: W1522050/010330 ECL 50
LTRX Z109891/00300 ECL 02.01:
- TCP/IP address = 149.236.99.20
- Amplifier      = BSMS/2 LOCK TRANSCEIVER 700: Z109891/00300 ECL 02.01

BSMS: BSMS/2 connected to ethernet
- TCP/IP address = 149.236.99.20
- ELCB firmware version = 20220429
- GAB current limits = 0.0/X, 0.0/Y, 10.0/Z (in A)
- SCB channels = 40
- Shim System = BOSS3-SB
- L-TRX = BSMS/2 LOCK TRANSCEIVER 700: Z109891/00300 ECL 02.01
- Lock: on L-TRX board
- VTU_SPB = BSMS/2 SPB SENSOR & PNEUMATIC BD: Z115191/02914 ECL 04.00
- VTU_VPSB1 = BSMS/2 VARIABLE POWER SUPPLY BD: Z115193/03247 ECL 01.05

VTU: in BSMS/2 connected to ethernet
- TCP/IP address = 149.236.99.20

BPSU: device connected to 149.236.99.251:/dev/tty04

Bruker Automatic Changer: device connected to 149.236.99.251:/dev/tty05
- Capacity: 24 holders
- Firmware: 970111
- use BACS air  = yes
- BACS sx delay = 10 s
- Sample Rail fast changer mode = no

Cryo Controller CRCO: device connected to 149.236.99.251:/dev/tty01

Preamplifiers :
HPPR2: - HPPR/2 preamplifier connected to 149.236.99.89:/dev/tty10
    Type      : HPPR/2
    Controller: Cover/2, with DRU Application firmware = c.
                no LED display for tuning and matching
    Module  1 : HPLNA 19F1H (virtual 50 Ohm reference: 100.8%/0.5deg, reflection meter)
                PN=Z103206, SN=00348 from 20150824
    Module  2 : 2H
                PN=Z003474, SN=00441 from 20150817
    Module  3 : XBB19F 2HS
                PN=Z003507, SN=00975 from 20150810
    Module  4 : 31P
                PN=Z102450, SN=00210 from 20150507
    Module  5 : 13C
                PN=Z003525, SN=00328 from 20150409
    Module  6 : 15N
                PN=Z003531, SN=00333 from 20150728


Gradient Controller cable connections
--------------------------------------------------------------------
GCtrl1: connected to GAB in BSMS

RF cable connections (detected)
--------------------------------------------------------------------
SGU1 NORM output -> input 1 of transmitter 3 (BLAXH2H500/100/250 E 700-900MHZ BSMS/2 LOCK TRANSCEIVER 700 W1345097/0331 at TCP/IP 149.236.99.252)
SGU1 AUX  output -> input 2 of transmitter 1 (BLAX500 E 6-365MHZ INR W1345093/0882 at TCP/IP 149.236.99.254)
SGU2 NORM output -> input 2 of transmitter 3 (BLAXH2H500/100/250 E 700-900MHZ BSMS/2 LOCK TRANSCEIVER 700 W1345097/0331 at TCP/IP 149.236.99.252)
SGU2 AUX  output -> TUNE signal input of HPPR
SGU3 NORM output -> input 1 of transmitter 1 (BLAX500 E 6-365MHZ INR W1345093/0882 at TCP/IP 149.236.99.254)
SGU3 AUX  output -> input 2 of transmitter 2 (BLAX300 E 6-365MHZ INR W1345092/0766 at TCP/IP 149.236.99.253)
SGU4 NORM output -> input 1 of transmitter 2 (BLAX300 E 6-365MHZ INR W1345092/0766 at TCP/IP 149.236.99.253)
SGU4 AUX  output -> input 4 of transmitter 3 (BLAXH2H500/100/250 E 700-900MHZ BSMS/2 LOCK TRANSCEIVER 700 W1345097/0331 at TCP/IP 149.236.99.252)

Blanking cable connections (detected)
--------------------------------------------------------------------
transmitter 1 = BLAX500 E 6-365MHZ INR W1345093/0882 at TCP/IP 149.236.99.254:
- amplifier X-500W uses blanking 3

transmitter 2 = BLAX300 E 6-365MHZ INR W1345092/0766 at TCP/IP 149.236.99.253:
- amplifier X-300W uses blanking 4

transmitter 3 = BLAXH2H500/100/250 E 700-900MHZ BSMS/2 LOCK TRANSCEIVER 700 W1345097/0331 at TCP/IP 149.236.99.252:
- amplifier 1H-100W uses blanking 2
- amplifier X-500W uses blanking 1
- amplifier 2H-250W uses blanking 7

transmitter 4 = BSMS/2 LOCK TRANSCEIVER 700 Z109891/00300 at TCP/IP 149.236.99.20:
- amplifier 2H-5W needs no blanking
