# Supplementary material for: Paenidepsins are a Family of Lipopeptides from Paenibacillus
Source: J Nat Prod. 2026 Mar 3;89(3):966–79. doi: 10.1021/acs.jnatprod.5c01579 (PMC13036774; doi:10.1021/acs.jnatprod.5c01579)
Supplement: Supplementary file 2 [file np5c01579_si_002.zip › 1_paenidepsin_A/1H_13C_HMBC/12_used_for_paper/12/specpar]

##TITLE= Parameter file, TopSpin 3.5 pl 6
##JCAMPDX= 5.0
##DATATYPE= Parameter Values
##NPOINTS= 68888	$$ modification sequence number
##ORIGIN= Bruker BioSpin GmbH
##OWNER= nmrsu
$$ 2024-08-30 17:48:54.488 +0200  nmrsu@sirius
$$ C:/Bruker/TopSpin3.5pl6/conf/instr/spect/specpar
$$ process C:\Bruker\TopSpin3.5pl6\prog\mod\hconfserver.exe
##$ANCIEN= (0..7)
0 0 0 0 0 0 0 0
##$BF1= 100.13
##$BF2= 100.13
##$BF3= 100.13
##$DEC= 1
##$DECB= 1
##$DEF19F= yes
##$DEFRSEL= yes
##$HPMOD= (0..7)
0 0 0 0 0 0 0 0
##$HPPRECH= (0..15)
-1 -1 -1 -1 -1 -1 -1 -1 -1 -1 -1 -1 -1 -1 -1 -1
##$HPSELECT= no
##$LOCSW19F= -1
##$LOCSW2H= -1
##$NUC1= 1
##$NUC2= 0
##$NUC3= 0
##$NUC4= 0
##$NUC5= 0
##$NUC6= 0
##$NUC7= 0
##$NUC8= 0
##$NUCARR= (0..123)
700.41 700.41 107.517199517 747.085140293 533.568394693 103.072937953 272.205920569
98.420303433 75.249654997 224.719362293 176.118234582 50.596812929 70.97192894
94.950780475 659.043862445 55.292438614 185.27175279 42.876543704 182.504846122
139.151764468 283.531165043 53.7634716 68.625534427 57.123513473 32.683743129
17.939636351 47.137796119 170.141825164 39.485851889 39.496379053 69.833041267
184.228478086 39.590647234 173.626161793 22.677720889 166.186799003 62.58899481
185.717024439 198.942306141 43.823273892 168.107883551 213.601964486 24.432507092
119.928500717 133.578784203 36.545446661 175.480581318 189.156352723 26.94897516
67.624186266 229.177331861 30.354522671 34.321476811 65.112200821 171.433542297
45.645201397 46.60314515 157.650566137 32.25493812 36.150744613 22.318193434
32.05146201 28.351329057 32.593810485 148.595343468 155.443217018 153.149934596
153.478244779 229.165389871 249.571905262 261.187315592 167.612154367 90.767651791
183.295489943 220.977737053 140.134432693 194.785323763 57.741247077 91.866770183
69.581930275 77.836059004 92.41419663 98.937402129 214.465542 38.172345
23.533776 29.207097 24.094104 174.121926 76.905018 21.502587 28.226523
168.378564 24.094104 33.759762 149.467494 20.171808 58.063989 122.566889155
33.7667661 79.8747564 56.9503371 28.0654287 17.6293197 83.97635736 29.181791188
157.76455086 159.35448156 15.985674558 54.38963814 12.0330438 13.1046711
150.565624814 12.1100889 125.449188371 46.30818849 400.09660512 404.023369735
146.529967456 112.55090008 12.89734974 100 100 100
##$NUCOFFS= (0..127)
<2H> <31P> <13C> <1H> <15N> <19F> <3H> <> <> <> <> <> <> <> <> <> <> <>
<> <> <> <> <> <> <> <> <> <> <> <> <> <> <> <> <> <> <> <> <> <> <> <>
<> <> <> <> <> <> <> <> <> <> <> <> <> <> <> <> <> <> <> <> <> <> <> <>
<> <> <> <> <> <> <> <> <> <> <> <> <> <> <> <> <> <> <> <> <> <> <> <>
<> <> <> <> <> <> <> <> <> <> <> <> <> <> <> <> <> <> <> <> <> <> <> <>
<> <> <> <> <> <> <> <> <> <> <> <> <> <>
##$OBS= 1
##$OFFS= (0..127)
0 0 0 0 0 0 0 0 0 0 0 0 0 0 0 0 0 0 0 0 0 0 0 0 0 0 0 0 0 0 0 0 0 0 0 0
0 0 0 0 0 0 0 0 0 0 0 0 0 0 0 0 0 0 0 0 0 0 0 0 0 0 0 0 0 0 0 0 0 0 0 0
0 0 0 0 0 0 0 0 0 0 0 0 0 0 0 0 0 0 0 0 0 0 0 0 0 0 0 0 0 0 0 0 0 0 0 0
0 0 0 0 0 0 0 0 0 0 0 0 0 0 0 0 0 0 0 0
##$OFFSF= (0..7)
0 0 0 0 0 0 0 0
##$OFFSH= (0..7)
0 0 0 0 0 0 0 0
##$OFFSX= (0..7)
0 0 0 0 0 0 0 0
##$OFFSXAS= (0..7)
0 0 0 0 0 0 0 0
##$OFSF1= 0
##$OFSF2= 0
##$OFSH1= 0
##$OFSH2= 0
##$OFSH3= 0
##$OFSX1= 0
##$OFSX2= 0
##$OFSY= 0
##$PACOIL= (0..15)
0 0 0 0 0 0 0 0 0 0 0 0 0 0 0 0
##$PRECHAN= (0..15)
-1 4 0 1 5 3 -1 -1 -1 -1 -1 -1 -1 -1 -1 -1
##$RECPRE= (0..15)
-1 0 -1 -1 -1 -1 -1 -1 -1 -1 -1 -1 -1 -1 -1 -1
##$RECPRFX= (0..15)
1 0 0 0 0 0 0 0 0 0 0 0 0 0 0 0
##$RECSEL= (0..15)
0 0 0 0 1 0 0 0 0 0 0 0 0 0 0 0
##$SELREC= (0..9)
0 0 0 0 0 0 0 0 0 0
##$SFO1= 700.413292
##$SFO2= 700.41
##$SFO3= 700.41
##$SFO4= 700.41
##$SFO5= 700.413951
##$SFO6= 700.413951
##$SFO7= 700.413951
##$SFO8= 700.413951
##$TY= (0..123)
0 0 0 0 0 0 0 0 0 0 0 0 0 0 0 0 0 0 0 0 0 0 0 0 0 0 0 0 0 0 0 0 0 0 0 0
0 0 0 0 0 0 0 0 0 0 0 0 0 0 0 0 0 0 0 0 0 0 0 0 0 0 0 0 0 0 0 0 0 0 0 0
0 0 0 0 0 0 0 0 0 0 0 0 0 0 0 0 0 0 0 0 0 0 0 0 0 0 0 0 0 0 0 0 0 0 0 0
0 0 0 0 0 0 0 0 0 0 0 0 0 0 0 0
##END=
