# Supplementary material for: Paenidepsins are a Family of Lipopeptides from Paenibacillus
Source: J Nat Prod. 2026 Mar 3;89(3):966–79. doi: 10.1021/acs.jnatprod.5c01579 (PMC13036774; doi:10.1021/acs.jnatprod.5c01579)
Supplement: Supplementary file 2 [file np5c01579_si_002.zip › 1_paenidepsin_A/1H/3_other_1H/3/topshimreport]

New TopShim run:

version = topshim 2.4.0
date = 2024-08-23
time = 13:50:50.507
command = topshim 

FINE SHIMMING

Parameters:

probe = Z126545_0005
solvent = H2O+D2O
shim nucleus = 1H
nucleus optimised for = 1H
o1p (from lock) = 4.70 ppm

Results:


1D Shimming:
Low S/N encountered. The acquisition parameters will be changed to improve this issue.
Iteration  1: FWHM Before= 1.4 Hz, Target= 0.2 Hz, After= 1.5 Hz
Iteration  2: FWHM Before= 1.5 Hz, Target= 0.4 Hz, After= 0.5 Hz
Iteration  3: FWHM Before= 0.5 Hz, Target= 0.4 Hz, After= 0.4 Hz
Iteration  4: FWHM Before= 0.4 Hz, Target= 0.4 Hz, After= 0.4 Hz
Iteration  5: FWHM Before= 0.4 Hz, Target= 0.4 Hz, After= 0.5 Hz
Iteration  6: FWHM Before= 0.5 Hz, Target= 0.5 Hz, After= 0.4 Hz
Shim succeeded

Lineshape quality factor (1D spectrum, spinning) = 0.517

shim changes: 
Z	-168
Z2	-125
Z3	-268
Z4	+483
Z5	-277

duration = 4 min 20 sec
completed successfully
finished Fri Aug 23 13:55:08 2024


========================================================================

New TopShim run:

version = topshim 2.4.0
date = 2024-08-23
time = 13:55:12.697
command = topshim 

FINE SHIMMING

Parameters:

probe = Z126545_0005
solvent = H2O+D2O
shim nucleus = 1H
nucleus optimised for = 1H
o1p (from lock) = 4.70 ppm

Results:


1D Shimming:
Low S/N encountered. The acquisition parameters will be changed to improve this issue.
Iteration  1: FWHM Before= 0.7 Hz, Target= 0.4 Hz, After= 0.6 Hz
Iteration  2: FWHM Before= 0.6 Hz, Target= 0.4 Hz, After= 0.5 Hz
Iteration  3: FWHM Before= 0.5 Hz, Target= 0.5 Hz, After= 1.0 Hz
Iteration  4: FWHM Before= 1.0 Hz, Target= 0.4 Hz, After= 0.4 Hz
Iteration  5: FWHM Before= 0.4 Hz, Target= 0.3 Hz, After= 0.5 Hz
Iteration  6: FWHM Before= 0.5 Hz, Target= 0.6 Hz, After= 0.6 Hz
Using the best result as the final shim state.

Lineshape quality factor (1D spectrum, spinning) = 0.593

shim changes: 
Z2	+12
Z3	-48
Z4	-106
Z5	+128

duration = 4 min 17 sec
completed successfully
finished Fri Aug 23 13:59:27 2024


========================================================================

New TopShim run:

version = topshim 2.4.0
date = 2024-08-23
time = 14:08:15.602
command = topshim 

FINE SHIMMING

Parameters:

probe = Z126545_0005
solvent = MeOD
shim nucleus = 2H
nucleus optimised for = 1H
o1p (from lock) = 3.30 ppm
selective excitation width = 1.0 ppm

Results:


1D Shimming:
Iteration  1: FWHM Before= 3.1 Hz, Target= 0.2 Hz, After= 0.4 Hz
Iteration  2: FWHM Before= 0.4 Hz, Target= 0.2 Hz, After= 0.2 Hz
Shim succeeded

Lineshape quality factor (1D spectrum, spinning) = 0.255

shim changes: 
Z	+2
Z2	-83
Z3	-122
Z4	+387
Z5	+451
Z6	+353
Z7	-2750
Z8	-3225

duration = 1 min 50 sec
completed successfully
finished Fri Aug 23 14:10:03 2024


========================================================================
