# Supplementary material for: Paenidepsins are a Family of Lipopeptides from Paenibacillus
Source: J Nat Prod. 2026 Mar 3;89(3):966–79. doi: 10.1021/acs.jnatprod.5c01579 (PMC13036774; doi:10.1021/acs.jnatprod.5c01579)
Supplement: Supplementary file 2 [file np5c01579_si_002.zip › 1_paenidepsin_A/1H/1_used_for_paper/1/audita.txt]

##TITLE= Audit trail, TopSpin 3.6.5
##JCAMPDX= 5.01
##ORIGIN= Bruker BioSpin GmbH
##OWNER= nmrsu
$$ C:/data/nmrsu/nmr/MW14sLP23-7-24/1/audita.txt
##AUDIT TRAIL=  $$ (NUMBER, WHEN, WHO, WHERE, PROCESS, VERSION, WHAT)
(   1,<2024-07-25 11:42:43.031 +0200>,<nmrsu>,<ascend600>,<go4>,<TopSpin 3.6.5>,
      <created by zg on data set with UUID 'baedbde4-4a65-11ef-bae9-000af740f14f'
       started at 2024-07-25 11:10:26.084 +0200,
       POWCHK enabled, PULCHK disabled,
       completed at 2024-07-25 11:42:43.015 +0200

       configuration hash MD5:
       36 75 0D F0 46 54 09 DA CD CA 0A 68 03 F3 5B D8
       data hash MD5: 64K
       AD 98 70 90 B5 DC B5 D8 77 16 41 B6 9F 58 BB 97>)
##END=

$$ hash MD5
$$ BF DF AA 93 D9 DA 3F 78 5D 62 D9 BE 34 2C C7 1E
