# Supplementary material for: Paenidepsins are a Family of Lipopeptides from Paenibacillus
Source: J Nat Prod. 2026 Mar 3;89(3):966–79. doi: 10.1021/acs.jnatprod.5c01579 (PMC13036774; doi:10.1021/acs.jnatprod.5c01579)
Supplement: Supplementary file 2 [file np5c01579_si_002.zip › 1_paenidepsin_A/1H/1_used_for_paper/1/shimvalues]

# Thu Jul 25 11:37:21 2024
#$$PROBEIDENTIFIER=Z126545_0005
#$$PROBENAME=CPP BBO 600S3 BB-H&F-D-05 Z
#$$SHIMID=292722
#
# Active Shim Gradients
#
Z           		6971            
Z2          		2               
Z3          		6958            
Z4          		8128            
Z5          		-1068           
Z6          		-1718           
Z7          		5764            
Z8          		-302            
X           		1148            
XZ          		6804            
XZ2         		10005           
XZ3         		172             
XZ4         		-202            
XZ5         		327             
Y           		-14301          
YZ          		12117           
YZ2         		4652            
YZ3         		-174            
YZ4         		2243            
YZ5         		2424            
XY          		-47             
XYZ         		-543            
XYZ2        		2761            
XYZ3        		659             
XYZ4        		673             
XYZ5        		-106            
(X2-Y2)     		13982           
(X2-Y2)Z    		-1208           
(X2-Y2)Z2   		1069            
(X2-Y2)Z3   		-1902           
(X2-Y2)Z4   		-1254           
(X2-Y2)Z5   		-685            
X3          		-1867           
X3Z         		-7901           
Y3          		4225            
Y3Z         		-5626           
#
# Lock Parameter
#
FIELD		-4514.518
LOCKPHASE		99.511  
LOCKPOWER		-35.000 
LOCKGAIN		123.876 
LOCKDC		-81.700 
LOCKSHIFT		3.300   
LOOPGAIN		-5.000  
LOOPTIME		0.100   
LOOPFILTER		100.000 
#
IEEE64_VERSION_CODE 1
#
# Shim currents 
#
SHIM_SETTING [1 ]  5314.10392336   
SHIM_SETTING [2 ]  1767.92575904   
SHIM_SETTING [3 ]  3088.24458021   
SHIM_SETTING [4 ]  -4485.90026266  
SHIM_SETTING [5 ]  1558.91532593   
SHIM_SETTING [6 ]  2897.13530890   
SHIM_SETTING [7 ]  14258.28891259  
SHIM_SETTING [8 ]  -2000.80022545  
SHIM_SETTING [9 ]  4924.93314588   
SHIM_SETTING [10]  -186.60055991   
SHIM_SETTING [11]  0.00000000      
SHIM_SETTING [12]  9850.51539686   
SHIM_SETTING [13]  -1400.62326086  
SHIM_SETTING [14]  2926.55406167   
SHIM_SETTING [15]  17993.08038821  
SHIM_SETTING [16]  3845.99565573   
SHIM_SETTING [17]  -1950.48308868  
SHIM_SETTING [18]  -8271.21350485  
SHIM_SETTING [19]  -998.39279185   
SHIM_SETTING [20]  -4306.77570926  
SHIM_SETTING [21]  6716.86202428   
SHIM_SETTING [22]  12347.29377403  
SHIM_SETTING [23]  14574.78990526  
SHIM_SETTING [24]  14331.12355760  
SHIM_SETTING [25]  1431.13100692   
SHIM_SETTING [26]  7145.95543767   
SHIM_SETTING [27]  -4737.63809142  
SHIM_SETTING [28]  5902.33629077   
SHIM_SETTING [29]  179.97478646    
SHIM_SETTING [30]  -684.40373033   
SHIM_SETTING [31]  -13028.35819255 
SHIM_SETTING [32]  -19700.35629459 
SHIM_SETTING [33]  2955.77472589   
SHIM_SETTING [34]  3130.77682896   
SHIM_SETTING [35]  -3577.21124994  
SHIM_SETTING [36]  -1906.40024861  
SHIM_SETTING [37]  -10902.28645332 
SHIM_SETTING [38]  -2008.05308833  
SHIM_SETTING [39]  -26066.84202128 
SHIM_SETTING [40]  0.00000000      
